# Supplementary material for: Random walks on mutual microRNA-target gene interaction network improve the prediction of disease-associated microRNAs
Source: BMC Bioinformatics. 2017 Nov 14;18:479. doi: 10.1186/s12859-017-1924-1 (PMC5686822; doi:10.1186/s12859-017-1924-1)
Supplement: Supplementary file 1 — A heterogeneous miRNA network constructed from the miRWalk database. Table S2. A heterogeneous miRNA network constructed from the TargetScan database. Table S3. List of disease phenotypes and their known associated miRNAs, as collected from the miR2Disease database. Table S4. miRNAs in the sets of 100 top-ranked candidate miRNAs that are not known to be associated with diseases in the HMDD database. (XLSX 7368 kb) [file 12859_2017_1924_MOESM1_ESM.xlsx]

## Sheet: Table S1
miRNA	Target gene (Entrez Gene ID)
hsa-let-7a	52
hsa-let-7a	639
hsa-let-7a	836
hsa-let-7a	1603
hsa-let-7a	3265
hsa-let-7a	3690
hsa-let-7a	3845
hsa-let-7a	4771
hsa-let-7a	4893
hsa-let-7a	4988
hsa-let-7a	8091
hsa-let-7a	8634
hsa-let-7a	8669
hsa-let-7a	23405
hsa-let-7a	28511
hsa-let-7a	54498
hsa-let-7a	55225
hsa-let-7a	79727
hsa-let-7a	80306
hsa-let-7a	115426
hsa-let-7a	131405
hsa-let-7a	192670
hsa-let-7a-3p	689
hsa-let-7a-3p	1431
hsa-let-7a-3p	25852
hsa-let-7a-3p	51592
hsa-let-7a-3p	54093
hsa-let-7a-3p	57337
hsa-let-7a-3p	145282
hsa-let-7a-5p	60
hsa-let-7a-5p	91
hsa-let-7a-5p	158
hsa-let-7a-5p	271
hsa-let-7a-5p	314
hsa-let-7a-5p	351
hsa-let-7a-5p	488
hsa-let-7a-5p	490
hsa-let-7a-5p	501
hsa-let-7a-5p	526
hsa-let-7a-5p	586
hsa-let-7a-5p	596
hsa-let-7a-5p	639
hsa-let-7a-5p	658
hsa-let-7a-5p	665
hsa-let-7a-5p	677
hsa-let-7a-5p	817
hsa-let-7a-5p	836
hsa-let-7a-5p	841
hsa-let-7a-5p	842
hsa-let-7a-5p	894
hsa-let-7a-5p	900
hsa-let-7a-5p	994
hsa-let-7a-5p	1021
hsa-let-7a-5p	1026
hsa-let-7a-5p	1073
hsa-let-7a-5p	1431
hsa-let-7a-5p	1457
hsa-let-7a-5p	1604
hsa-let-7a-5p	1660
hsa-let-7a-5p	1825
hsa-let-7a-5p	1869
hsa-let-7a-5p	1870
hsa-let-7a-5p	1938
hsa-let-7a-5p	1956
hsa-let-7a-5p	1960
hsa-let-7a-5p	2081
hsa-let-7a-5p	2146
hsa-let-7a-5p	2149
hsa-let-7a-5p	2186
hsa-let-7a-5p	2193
hsa-let-7a-5p	2752
hsa-let-7a-5p	2814
hsa-let-7a-5p	2824
hsa-let-7a-5p	2969
hsa-let-7a-5p	2975
hsa-let-7a-5p	3005
hsa-let-7a-5p	3007
hsa-let-7a-5p	3037
hsa-let-7a-5p	3151
hsa-let-7a-5p	3159
hsa-let-7a-5p	3169
hsa-let-7a-5p	3203
hsa-let-7a-5p	3214
hsa-let-7a-5p	3221
hsa-let-7a-5p	3265
hsa-let-7a-5p	3298
hsa-let-7a-5p	3376
hsa-let-7a-5p	3481
hsa-let-7a-5p	3569
hsa-let-7a-5p	3690
hsa-let-7a-5p	3712
hsa-let-7a-5p	3845
hsa-let-7a-5p	3921
hsa-let-7a-5p	4000
hsa-let-7a-5p	4048
hsa-let-7a-5p	4211
hsa-let-7a-5p	4214
hsa-let-7a-5p	4352
hsa-let-7a-5p	4522
hsa-let-7a-5p	4609
hsa-let-7a-5p	4649
hsa-let-7a-5p	4686
hsa-let-7a-5p	4720
hsa-let-7a-5p	4741
hsa-let-7a-5p	4771
hsa-let-7a-5p	4790
hsa-let-7a-5p	4833
hsa-let-7a-5p	4864
hsa-let-7a-5p	4884
hsa-let-7a-5p	4893
hsa-let-7a-5p	5195
hsa-let-7a-5p	5295
hsa-let-7a-5p	5351
hsa-let-7a-5p	5454
hsa-let-7a-5p	5520
hsa-let-7a-5p	5600
hsa-let-7a-5p	5683
hsa-let-7a-5p	5742
hsa-let-7a-5p	5743
hsa-let-7a-5p	5872
hsa-let-7a-5p	5885
hsa-let-7a-5p	5903
hsa-let-7a-5p	6124
hsa-let-7a-5p	6133
hsa-let-7a-5p	6156
hsa-let-7a-5p	6165
hsa-let-7a-5p	6189
hsa-let-7a-5p	6191
hsa-let-7a-5p	6204
hsa-let-7a-5p	6207
hsa-let-7a-5p	6210
hsa-let-7a-5p	6229
hsa-let-7a-5p	6241
hsa-let-7a-5p	6427
hsa-let-7a-5p	6433
hsa-let-7a-5p	6472
hsa-let-7a-5p	6574
hsa-let-7a-5p	6631
hsa-let-7a-5p	6643
hsa-let-7a-5p	6667
hsa-let-7a-5p	6711
hsa-let-7a-5p	6877
hsa-let-7a-5p	6897
hsa-let-7a-5p	7057
hsa-let-7a-5p	7204
hsa-let-7a-5p	7410
hsa-let-7a-5p	7421
hsa-let-7a-5p	7555
hsa-let-7a-5p	7803
hsa-let-7a-5p	8091
hsa-let-7a-5p	8227
hsa-let-7a-5p	8295
hsa-let-7a-5p	8317
hsa-let-7a-5p	8349
hsa-let-7a-5p	8360
hsa-let-7a-5p	8560
hsa-let-7a-5p	8663
hsa-let-7a-5p	8729
hsa-let-7a-5p	8780
hsa-let-7a-5p	8856
hsa-let-7a-5p	8886
hsa-let-7a-5p	8888
hsa-let-7a-5p	9031
hsa-let-7a-5p	9097
hsa-let-7a-5p	9125
hsa-let-7a-5p	9133
hsa-let-7a-5p	9150
hsa-let-7a-5p	9203
hsa-let-7a-5p	9221
hsa-let-7a-5p	9277
hsa-let-7a-5p	9328
hsa-let-7a-5p	9422
hsa-let-7a-5p	9444
hsa-let-7a-5p	9445
hsa-let-7a-5p	9453
hsa-let-7a-5p	9659
hsa-let-7a-5p	9686
hsa-let-7a-5p	9690
hsa-let-7a-5p	9818
hsa-let-7a-5p	9829
hsa-let-7a-5p	9887
hsa-let-7a-5p	9898
hsa-let-7a-5p	9949
hsa-let-7a-5p	9987
hsa-let-7a-5p	10014
hsa-let-7a-5p	10018
hsa-let-7a-5p	10075
hsa-let-7a-5p	10099
hsa-let-7a-5p	10113
hsa-let-7a-5p	10180
hsa-let-7a-5p	10184
hsa-let-7a-5p	10291
hsa-let-7a-5p	10527
hsa-let-7a-5p	10620
hsa-let-7a-5p	10625
hsa-let-7a-5p	10825
hsa-let-7a-5p	10915
hsa-let-7a-5p	10957
hsa-let-7a-5p	10973
hsa-let-7a-5p	10985
hsa-let-7a-5p	11006
hsa-let-7a-5p	11060
hsa-let-7a-5p	11064
hsa-let-7a-5p	11100
hsa-let-7a-5p	11163
hsa-let-7a-5p	11164
hsa-let-7a-5p	11176
hsa-let-7a-5p	11180
hsa-let-7a-5p	11273
hsa-let-7a-5p	11321
hsa-let-7a-5p	11334
hsa-let-7a-5p	22795
hsa-let-7a-5p	22818
hsa-let-7a-5p	22862
hsa-let-7a-5p	22887
hsa-let-7a-5p	22888
hsa-let-7a-5p	23060
hsa-let-7a-5p	23066
hsa-let-7a-5p	23086
hsa-let-7a-5p	23118
hsa-let-7a-5p	23135
hsa-let-7a-5p	23231
hsa-let-7a-5p	23361
hsa-let-7a-5p	23367
hsa-let-7a-5p	23389
hsa-let-7a-5p	23405
hsa-let-7a-5p	23543
hsa-let-7a-5p	23556
hsa-let-7a-5p	23589
hsa-let-7a-5p	23607
hsa-let-7a-5p	23633
hsa-let-7a-5p	23770
hsa-let-7a-5p	25836
hsa-let-7a-5p	25915
hsa-let-7a-5p	26003
hsa-let-7a-5p	26057
hsa-let-7a-5p	26100
hsa-let-7a-5p	26190
hsa-let-7a-5p	26523
hsa-let-7a-5p	27034
hsa-let-7a-5p	27097
hsa-let-7a-5p	27143
hsa-let-7a-5p	27161
hsa-let-7a-5p	27244
hsa-let-7a-5p	27293
hsa-let-7a-5p	28511
hsa-let-7a-5p	29088
hsa-let-7a-5p	29128
hsa-let-7a-5p	51014
hsa-let-7a-5p	51075
hsa-let-7a-5p	51116
hsa-let-7a-5p	51611
hsa-let-7a-5p	51616
hsa-let-7a-5p	53339
hsa-let-7a-5p	54852
hsa-let-7a-5p	54880
hsa-let-7a-5p	55001
hsa-let-7a-5p	55095
hsa-let-7a-5p	55108
hsa-let-7a-5p	55216
hsa-let-7a-5p	55225
hsa-let-7a-5p	55236
hsa-let-7a-5p	55254
hsa-let-7a-5p	55343
hsa-let-7a-5p	55471
hsa-let-7a-5p	55585
hsa-let-7a-5p	55632
hsa-let-7a-5p	55833
hsa-let-7a-5p	55858
hsa-let-7a-5p	56181
hsa-let-7a-5p	56257
hsa-let-7a-5p	56913
hsa-let-7a-5p	56916
hsa-let-7a-5p	57117
hsa-let-7a-5p	57157
hsa-let-7a-5p	57189
hsa-let-7a-5p	57380
hsa-let-7a-5p	57448
hsa-let-7a-5p	57509
hsa-let-7a-5p	57534
hsa-let-7a-5p	57561
hsa-let-7a-5p	58533
hsa-let-7a-5p	60560
hsa-let-7a-5p	63935
hsa-let-7a-5p	64766
hsa-let-7a-5p	64853
hsa-let-7a-5p	65244
hsa-let-7a-5p	79659
hsa-let-7a-5p	79727
hsa-let-7a-5p	79989
hsa-let-7a-5p	80142
hsa-let-7a-5p	80228
hsa-let-7a-5p	80381
hsa-let-7a-5p	80854
hsa-let-7a-5p	80895
hsa-let-7a-5p	81570
hsa-let-7a-5p	83667
hsa-let-7a-5p	84146
hsa-let-7a-5p	84231
hsa-let-7a-5p	84240
hsa-let-7a-5p	84295
hsa-let-7a-5p	84447
hsa-let-7a-5p	84502
hsa-let-7a-5p	84811
hsa-let-7a-5p	84901
hsa-let-7a-5p	84916
hsa-let-7a-5p	84938
hsa-let-7a-5p	84987
hsa-let-7a-5p	85019
hsa-let-7a-5p	85021
hsa-let-7a-5p	85026
hsa-let-7a-5p	85363
hsa-let-7a-5p	85451
hsa-let-7a-5p	90268
hsa-let-7a-5p	90480
hsa-let-7a-5p	90806
hsa-let-7a-5p	90957
hsa-let-7a-5p	94104
hsa-let-7a-5p	96459
hsa-let-7a-5p	113829
hsa-let-7a-5p	115353
hsa-let-7a-5p	115426
hsa-let-7a-5p	120227
hsa-let-7a-5p	124245
hsa-let-7a-5p	125950
hsa-let-7a-5p	128077
hsa-let-7a-5p	131405
hsa-let-7a-5p	131544
hsa-let-7a-5p	131965
hsa-let-7a-5p	132204
hsa-let-7a-5p	145741
hsa-let-7a-5p	148254
hsa-let-7a-5p	150094
hsa-let-7a-5p	151188
hsa-let-7a-5p	151531
hsa-let-7a-5p	154743
hsa-let-7a-5p	155061
hsa-let-7a-5p	158358
hsa-let-7a-5p	169200
hsa-let-7a-5p	192670
hsa-let-7a-5p	196527
hsa-let-7a-5p	220965
hsa-let-7a-5p	221150
hsa-let-7a-5p	221895
hsa-let-7a-5p	259266
hsa-let-7a-5p	283358
hsa-let-7a-5p	283638
hsa-let-7a-5p	284069
hsa-let-7a-5p	284252
hsa-let-7a-5p	284323
hsa-let-7a-5p	337882
hsa-let-7a-5p	339324
hsa-let-7a-5p	440689
hsa-let-7a-5p	474170
hsa-let-7a-5p	494115
hsa-let-7b	595
hsa-let-7b	605
hsa-let-7b	993
hsa-let-7b	997
hsa-let-7b	1021
hsa-let-7b	3880
hsa-let-7b	8091
hsa-let-7b	79727
hsa-let-7b-3p	6860
hsa-let-7b-3p	80856
hsa-let-7b-5p	23
hsa-let-7b-5p	25
hsa-let-7b-5p	31
hsa-let-7b-5p	41
hsa-let-7b-5p	55
hsa-let-7b-5p	60
hsa-let-7b-5p	71
hsa-let-7b-5p	81
hsa-let-7b-5p	107
hsa-let-7b-5p	178
hsa-let-7b-5p	182
hsa-let-7b-5p	244
hsa-let-7b-5p	273
hsa-let-7b-5p	291
hsa-let-7b-5p	332
hsa-let-7b-5p	353
hsa-let-7b-5p	367
hsa-let-7b-5p	372
hsa-let-7b-5p	388
hsa-let-7b-5p	391
hsa-let-7b-5p	439
hsa-let-7b-5p	443
hsa-let-7b-5p	475
hsa-let-7b-5p	476
hsa-let-7b-5p	488
hsa-let-7b-5p	501
hsa-let-7b-5p	535
hsa-let-7b-5p	550
hsa-let-7b-5p	586
hsa-let-7b-5p	595
hsa-let-7b-5p	605
hsa-let-7b-5p	631
hsa-let-7b-5p	632
hsa-let-7b-5p	639
hsa-let-7b-5p	655
hsa-let-7b-5p	665
hsa-let-7b-5p	738
hsa-let-7b-5p	771
hsa-let-7b-5p	822
hsa-let-7b-5p	865
hsa-let-7b-5p	890
hsa-let-7b-5p	891
hsa-let-7b-5p	894
hsa-let-7b-5p	896
hsa-let-7b-5p	899
hsa-let-7b-5p	900
hsa-let-7b-5p	955
hsa-let-7b-5p	975
hsa-let-7b-5p	977
hsa-let-7b-5p	993
hsa-let-7b-5p	997
hsa-let-7b-5p	1021
hsa-let-7b-5p	1059
hsa-let-7b-5p	1105
hsa-let-7b-5p	1107
hsa-let-7b-5p	1108
hsa-let-7b-5p	1152
hsa-let-7b-5p	1164
hsa-let-7b-5p	1349
hsa-let-7b-5p	1399
hsa-let-7b-5p	1431
hsa-let-7b-5p	1453
hsa-let-7b-5p	1457
hsa-let-7b-5p	1488
hsa-let-7b-5p	1503
hsa-let-7b-5p	1523
hsa-let-7b-5p	1544
hsa-let-7b-5p	1573
hsa-let-7b-5p	1635
hsa-let-7b-5p	1660
hsa-let-7b-5p	1662
hsa-let-7b-5p	1676
hsa-let-7b-5p	1678
hsa-let-7b-5p	1729
hsa-let-7b-5p	1737
hsa-let-7b-5p	1756
hsa-let-7b-5p	1778
hsa-let-7b-5p	1819
hsa-let-7b-5p	1820
hsa-let-7b-5p	1827
hsa-let-7b-5p	1829
hsa-let-7b-5p	1832
hsa-let-7b-5p	1871
hsa-let-7b-5p	1875
hsa-let-7b-5p	1876
hsa-let-7b-5p	1915
hsa-let-7b-5p	1938
hsa-let-7b-5p	1973
hsa-let-7b-5p	1974
hsa-let-7b-5p	1982
hsa-let-7b-5p	2005
hsa-let-7b-5p	2022
hsa-let-7b-5p	2033
hsa-let-7b-5p	2067
hsa-let-7b-5p	2108
hsa-let-7b-5p	2147
hsa-let-7b-5p	2177
hsa-let-7b-5p	2180
hsa-let-7b-5p	2237
hsa-let-7b-5p	2314
hsa-let-7b-5p	2316
hsa-let-7b-5p	2590
hsa-let-7b-5p	2597
hsa-let-7b-5p	2627
hsa-let-7b-5p	2720
hsa-let-7b-5p	2739
hsa-let-7b-5p	2778
hsa-let-7b-5p	2782
hsa-let-7b-5p	2821
hsa-let-7b-5p	2824
hsa-let-7b-5p	2882
hsa-let-7b-5p	2931
hsa-let-7b-5p	2935
hsa-let-7b-5p	2936
hsa-let-7b-5p	2969
hsa-let-7b-5p	2975
hsa-let-7b-5p	2992
hsa-let-7b-5p	2997
hsa-let-7b-5p	2998
hsa-let-7b-5p	3006
hsa-let-7b-5p	3030
hsa-let-7b-5p	3035
hsa-let-7b-5p	3054
hsa-let-7b-5p	3064
hsa-let-7b-5p	3070
hsa-let-7b-5p	3091
hsa-let-7b-5p	3098
hsa-let-7b-5p	3146
hsa-let-7b-5p	3157
hsa-let-7b-5p	3159
hsa-let-7b-5p	3185
hsa-let-7b-5p	3191
hsa-let-7b-5p	3237
hsa-let-7b-5p	3268
hsa-let-7b-5p	3280
hsa-let-7b-5p	3298
hsa-let-7b-5p	3304
hsa-let-7b-5p	3312
hsa-let-7b-5p	3320
hsa-let-7b-5p	3321
hsa-let-7b-5p	3422
hsa-let-7b-5p	3456
hsa-let-7b-5p	3475
hsa-let-7b-5p	3508
hsa-let-7b-5p	3516
hsa-let-7b-5p	3614
hsa-let-7b-5p	3615
hsa-let-7b-5p	3636
hsa-let-7b-5p	3693
hsa-let-7b-5p	3749
hsa-let-7b-5p	3796
hsa-let-7b-5p	3833
hsa-let-7b-5p	3842
hsa-let-7b-5p	3921
hsa-let-7b-5p	3930
hsa-let-7b-5p	3949
hsa-let-7b-5p	4023
hsa-let-7b-5p	4048
hsa-let-7b-5p	4081
hsa-let-7b-5p	4134
hsa-let-7b-5p	4141
hsa-let-7b-5p	4173
hsa-let-7b-5p	4176
hsa-let-7b-5p	4194
hsa-let-7b-5p	4208
hsa-let-7b-5p	4267
hsa-let-7b-5p	4285
hsa-let-7b-5p	4298
hsa-let-7b-5p	4343
hsa-let-7b-5p	4350
hsa-let-7b-5p	4363
hsa-let-7b-5p	4440
hsa-let-7b-5p	4478
hsa-let-7b-5p	4552
hsa-let-7b-5p	4609
hsa-let-7b-5p	4641
hsa-let-7b-5p	4643
hsa-let-7b-5p	4666
hsa-let-7b-5p	4705
hsa-let-7b-5p	4734
hsa-let-7b-5p	4772
hsa-let-7b-5p	4775
hsa-let-7b-5p	4792
hsa-let-7b-5p	4833
hsa-let-7b-5p	4848
hsa-let-7b-5p	4893
hsa-let-7b-5p	4898
hsa-let-7b-5p	4931
hsa-let-7b-5p	5000
hsa-let-7b-5p	5018
hsa-let-7b-5p	5036
hsa-let-7b-5p	5050
hsa-let-7b-5p	5058
hsa-let-7b-5p	5077
hsa-let-7b-5p	5094
hsa-let-7b-5p	5096
hsa-let-7b-5p	5130
hsa-let-7b-5p	5156
hsa-let-7b-5p	5163
hsa-let-7b-5p	5187
hsa-let-7b-5p	5190
hsa-let-7b-5p	5213
hsa-let-7b-5p	5216
hsa-let-7b-5p	5236
hsa-let-7b-5p	5238
hsa-let-7b-5p	5255
hsa-let-7b-5p	5326
hsa-let-7b-5p	5331
hsa-let-7b-5p	5347
hsa-let-7b-5p	5414
hsa-let-7b-5p	5425
hsa-let-7b-5p	5430
hsa-let-7b-5p	5432
hsa-let-7b-5p	5437
hsa-let-7b-5p	5441
hsa-let-7b-5p	5481
hsa-let-7b-5p	5496
hsa-let-7b-5p	5510
hsa-let-7b-5p	5520
hsa-let-7b-5p	5529
hsa-let-7b-5p	5557
hsa-let-7b-5p	5563
hsa-let-7b-5p	5576
hsa-let-7b-5p	5587
hsa-let-7b-5p	5594
hsa-let-7b-5p	5605
hsa-let-7b-5p	5631
hsa-let-7b-5p	5715
hsa-let-7b-5p	5738
hsa-let-7b-5p	5742
hsa-let-7b-5p	5743
hsa-let-7b-5p	5817
hsa-let-7b-5p	5833
hsa-let-7b-5p	5859
hsa-let-7b-5p	5899
hsa-let-7b-5p	5930
hsa-let-7b-5p	5962
hsa-let-7b-5p	5977
hsa-let-7b-5p	6046
hsa-let-7b-5p	6136
hsa-let-7b-5p	6141
hsa-let-7b-5p	6142
hsa-let-7b-5p	6191
hsa-let-7b-5p	6229
hsa-let-7b-5p	6238
hsa-let-7b-5p	6241
hsa-let-7b-5p	6257
hsa-let-7b-5p	6294
hsa-let-7b-5p	6297
hsa-let-7b-5p	6309
hsa-let-7b-5p	6311
hsa-let-7b-5p	6319
hsa-let-7b-5p	6407
hsa-let-7b-5p	6497
hsa-let-7b-5p	6509
hsa-let-7b-5p	6576
hsa-let-7b-5p	6594
hsa-let-7b-5p	6597
hsa-let-7b-5p	6598
hsa-let-7b-5p	6599
hsa-let-7b-5p	6601
hsa-let-7b-5p	6602
hsa-let-7b-5p	6613
hsa-let-7b-5p	6626
hsa-let-7b-5p	6635
hsa-let-7b-5p	6651
hsa-let-7b-5p	6662
hsa-let-7b-5p	6667
hsa-let-7b-5p	6672
hsa-let-7b-5p	6693
hsa-let-7b-5p	6697
hsa-let-7b-5p	6712
hsa-let-7b-5p	6738
hsa-let-7b-5p	6745
hsa-let-7b-5p	6767
hsa-let-7b-5p	6786
hsa-let-7b-5p	6790
hsa-let-7b-5p	6949
hsa-let-7b-5p	7057
hsa-let-7b-5p	7074
hsa-let-7b-5p	7082
hsa-let-7b-5p	7094
hsa-let-7b-5p	7101
hsa-let-7b-5p	7162
hsa-let-7b-5p	7165
hsa-let-7b-5p	7171
hsa-let-7b-5p	7174
hsa-let-7b-5p	7178
hsa-let-7b-5p	7263
hsa-let-7b-5p	7298
hsa-let-7b-5p	7317
hsa-let-7b-5p	7319
hsa-let-7b-5p	7322
hsa-let-7b-5p	7323
hsa-let-7b-5p	7329
hsa-let-7b-5p	7368
hsa-let-7b-5p	7371
hsa-let-7b-5p	7402
hsa-let-7b-5p	7531
hsa-let-7b-5p	7534
hsa-let-7b-5p	7551
hsa-let-7b-5p	7707
hsa-let-7b-5p	7750
hsa-let-7b-5p	7756
hsa-let-7b-5p	7779
hsa-let-7b-5p	7832
hsa-let-7b-5p	7837
hsa-let-7b-5p	7862
hsa-let-7b-5p	7916
hsa-let-7b-5p	7917
hsa-let-7b-5p	7984
hsa-let-7b-5p	7993
hsa-let-7b-5p	8021
hsa-let-7b-5p	8050
hsa-let-7b-5p	8073
hsa-let-7b-5p	8091
hsa-let-7b-5p	8161
hsa-let-7b-5p	8243
hsa-let-7b-5p	8260
hsa-let-7b-5p	8273
hsa-let-7b-5p	8358
hsa-let-7b-5p	8449
hsa-let-7b-5p	8452
hsa-let-7b-5p	8453
hsa-let-7b-5p	8454
hsa-let-7b-5p	8471
hsa-let-7b-5p	8562
hsa-let-7b-5p	8563
hsa-let-7b-5p	8570
hsa-let-7b-5p	8602
hsa-let-7b-5p	8604
hsa-let-7b-5p	8615
hsa-let-7b-5p	8634
hsa-let-7b-5p	8660
hsa-let-7b-5p	8663
hsa-let-7b-5p	8664
hsa-let-7b-5p	8729
hsa-let-7b-5p	8731
hsa-let-7b-5p	8742
hsa-let-7b-5p	8773
hsa-let-7b-5p	8780
hsa-let-7b-5p	8799
hsa-let-7b-5p	8805
hsa-let-7b-5p	8812
hsa-let-7b-5p	8886
hsa-let-7b-5p	8891
hsa-let-7b-5p	8900
hsa-let-7b-5p	8936
hsa-let-7b-5p	8976
hsa-let-7b-5p	9031
hsa-let-7b-5p	9039
hsa-let-7b-5p	9040
hsa-let-7b-5p	9053
hsa-let-7b-5p	9061
hsa-let-7b-5p	9097
hsa-let-7b-5p	9100
hsa-let-7b-5p	9133
hsa-let-7b-5p	9144
hsa-let-7b-5p	9146
hsa-let-7b-5p	9188
hsa-let-7b-5p	9191
hsa-let-7b-5p	9212
hsa-let-7b-5p	9221
hsa-let-7b-5p	9232
hsa-let-7b-5p	9238
hsa-let-7b-5p	9282
hsa-let-7b-5p	9289
hsa-let-7b-5p	9296
hsa-let-7b-5p	9318
hsa-let-7b-5p	9320
hsa-let-7b-5p	9329
hsa-let-7b-5p	9341
hsa-let-7b-5p	9368
hsa-let-7b-5p	9391
hsa-let-7b-5p	9415
hsa-let-7b-5p	9421
hsa-let-7b-5p	9444
hsa-let-7b-5p	9453
hsa-let-7b-5p	9468
hsa-let-7b-5p	9513
hsa-let-7b-5p	9521
hsa-let-7b-5p	9522
hsa-let-7b-5p	9529
hsa-let-7b-5p	9580
hsa-let-7b-5p	9583
hsa-let-7b-5p	9611
hsa-let-7b-5p	9631
hsa-let-7b-5p	9635
hsa-let-7b-5p	9644
hsa-let-7b-5p	9646
hsa-let-7b-5p	9653
hsa-let-7b-5p	9682
hsa-let-7b-5p	9685
hsa-let-7b-5p	9698
hsa-let-7b-5p	9805
hsa-let-7b-5p	9807
hsa-let-7b-5p	9810
hsa-let-7b-5p	9812
hsa-let-7b-5p	9813
hsa-let-7b-5p	9877
hsa-let-7b-5p	9883
hsa-let-7b-5p	9887
hsa-let-7b-5p	9898
hsa-let-7b-5p	9904
hsa-let-7b-5p	9909
hsa-let-7b-5p	9918
hsa-let-7b-5p	9919
hsa-let-7b-5p	9926
hsa-let-7b-5p	9958
hsa-let-7b-5p	9969
hsa-let-7b-5p	9972
hsa-let-7b-5p	9987
hsa-let-7b-5p	10036
hsa-let-7b-5p	10067
hsa-let-7b-5p	10075
hsa-let-7b-5p	10099
hsa-let-7b-5p	10101
hsa-let-7b-5p	10137
hsa-let-7b-5p	10155
hsa-let-7b-5p	10160
hsa-let-7b-5p	10162
hsa-let-7b-5p	10165
hsa-let-7b-5p	10195
hsa-let-7b-5p	10197
hsa-let-7b-5p	10201
hsa-let-7b-5p	10220
hsa-let-7b-5p	10238
hsa-let-7b-5p	10241
hsa-let-7b-5p	10243
hsa-let-7b-5p	10270
hsa-let-7b-5p	10280
hsa-let-7b-5p	10299
hsa-let-7b-5p	10327
hsa-let-7b-5p	10336
hsa-let-7b-5p	10352
hsa-let-7b-5p	10376
hsa-let-7b-5p	10389
hsa-let-7b-5p	10395
hsa-let-7b-5p	10397
hsa-let-7b-5p	10412
hsa-let-7b-5p	10413
hsa-let-7b-5p	10421
hsa-let-7b-5p	10423
hsa-let-7b-5p	10426
hsa-let-7b-5p	10444
hsa-let-7b-5p	10483
hsa-let-7b-5p	10489
hsa-let-7b-5p	10497
hsa-let-7b-5p	10521
hsa-let-7b-5p	10526
hsa-let-7b-5p	10527
hsa-let-7b-5p	10557
hsa-let-7b-5p	10594
hsa-let-7b-5p	10620
hsa-let-7b-5p	10622
hsa-let-7b-5p	10625
hsa-let-7b-5p	10642
hsa-let-7b-5p	10643
hsa-let-7b-5p	10644
hsa-let-7b-5p	10664
hsa-let-7b-5p	10743
hsa-let-7b-5p	10749
hsa-let-7b-5p	10768
hsa-let-7b-5p	10776
hsa-let-7b-5p	10785
hsa-let-7b-5p	10844
hsa-let-7b-5p	10845
hsa-let-7b-5p	10847
hsa-let-7b-5p	10857
hsa-let-7b-5p	10885
hsa-let-7b-5p	10890
hsa-let-7b-5p	10891
hsa-let-7b-5p	10907
hsa-let-7b-5p	10914
hsa-let-7b-5p	10940
hsa-let-7b-5p	10945
hsa-let-7b-5p	10960
hsa-let-7b-5p	10963
hsa-let-7b-5p	10973
hsa-let-7b-5p	10985
hsa-let-7b-5p	11001
hsa-let-7b-5p	11047
hsa-let-7b-5p	11070
hsa-let-7b-5p	11100
hsa-let-7b-5p	11101
hsa-let-7b-5p	11108
hsa-let-7b-5p	11157
hsa-let-7b-5p	11167
hsa-let-7b-5p	11176
hsa-let-7b-5p	11177
hsa-let-7b-5p	11194
hsa-let-7b-5p	11198
hsa-let-7b-5p	11218
hsa-let-7b-5p	11230
hsa-let-7b-5p	11235
hsa-let-7b-5p	11243
hsa-let-7b-5p	11266
hsa-let-7b-5p	11273
hsa-let-7b-5p	11329
hsa-let-7b-5p	22820
hsa-let-7b-5p	22826
hsa-let-7b-5p	22828
hsa-let-7b-5p	22834
hsa-let-7b-5p	22847
hsa-let-7b-5p	22862
hsa-let-7b-5p	22873
hsa-let-7b-5p	22893
hsa-let-7b-5p	22934
hsa-let-7b-5p	22984
hsa-let-7b-5p	23019
hsa-let-7b-5p	23029
hsa-let-7b-5p	23039
hsa-let-7b-5p	23049
hsa-let-7b-5p	23076
hsa-let-7b-5p	23078
hsa-let-7b-5p	23082
hsa-let-7b-5p	23085
hsa-let-7b-5p	23092
hsa-let-7b-5p	23112
hsa-let-7b-5p	23118
hsa-let-7b-5p	23136
hsa-let-7b-5p	23170
hsa-let-7b-5p	23192
hsa-let-7b-5p	23204
hsa-let-7b-5p	23224
hsa-let-7b-5p	23244
hsa-let-7b-5p	23266
hsa-let-7b-5p	23268
hsa-let-7b-5p	23277
hsa-let-7b-5p	23318
hsa-let-7b-5p	23326
hsa-let-7b-5p	23339
hsa-let-7b-5p	23345
hsa-let-7b-5p	23361
hsa-let-7b-5p	23362
hsa-let-7b-5p	23367
hsa-let-7b-5p	23378
hsa-let-7b-5p	23394
hsa-let-7b-5p	23405
hsa-let-7b-5p	23451
hsa-let-7b-5p	23456
hsa-let-7b-5p	23466
hsa-let-7b-5p	23468
hsa-let-7b-5p	23478
hsa-let-7b-5p	23543
hsa-let-7b-5p	23589
hsa-let-7b-5p	23609
hsa-let-7b-5p	23633
hsa-let-7b-5p	23647
hsa-let-7b-5p	23654
hsa-let-7b-5p	23670
hsa-let-7b-5p	23682
hsa-let-7b-5p	24138
hsa-let-7b-5p	25782
hsa-let-7b-5p	25792
hsa-let-7b-5p	25836
hsa-let-7b-5p	25844
hsa-let-7b-5p	25885
hsa-let-7b-5p	25896
hsa-let-7b-5p	25909
hsa-let-7b-5p	25929
hsa-let-7b-5p	25930
hsa-let-7b-5p	25962
hsa-let-7b-5p	25974
hsa-let-7b-5p	26015
hsa-let-7b-5p	26024
hsa-let-7b-5p	26034
hsa-let-7b-5p	26051
hsa-let-7b-5p	26052
hsa-let-7b-5p	26057
hsa-let-7b-5p	26060
hsa-let-7b-5p	26099
hsa-let-7b-5p	26130
hsa-let-7b-5p	26135
hsa-let-7b-5p	26136
hsa-let-7b-5p	26173
hsa-let-7b-5p	26190
hsa-let-7b-5p	26292
hsa-let-7b-5p	26505
hsa-let-7b-5p	26520
hsa-let-7b-5p	26523
hsa-let-7b-5p	26574
hsa-let-7b-5p	26586
hsa-let-7b-5p	26953
hsa-let-7b-5p	26985
hsa-let-7b-5p	26986
hsa-let-7b-5p	26995
hsa-let-7b-5p	27020
hsa-let-7b-5p	27072
hsa-let-7b-5p	27102
hsa-let-7b-5p	27125
hsa-let-7b-5p	27143
hsa-let-7b-5p	27154
hsa-let-7b-5p	27161
hsa-let-7b-5p	27243
hsa-let-7b-5p	27246
hsa-let-7b-5p	27247
hsa-let-7b-5p	27324
hsa-let-7b-5p	27339
hsa-let-7b-5p	27341
hsa-let-7b-5p	27349
hsa-let-7b-5p	27430
hsa-let-7b-5p	28962
hsa-let-7b-5p	28969
hsa-let-7b-5p	28988
hsa-let-7b-5p	29099
hsa-let-7b-5p	29128
hsa-let-7b-5p	29780
hsa-let-7b-5p	29894
hsa-let-7b-5p	29934
hsa-let-7b-5p	29957
hsa-let-7b-5p	29997
hsa-let-7b-5p	30001
hsa-let-7b-5p	30844
hsa-let-7b-5p	50999
hsa-let-7b-5p	51095
hsa-let-7b-5p	51100
hsa-let-7b-5p	51110
hsa-let-7b-5p	51126
hsa-let-7b-5p	51160
hsa-let-7b-5p	51194
hsa-let-7b-5p	51203
hsa-let-7b-5p	51236
hsa-let-7b-5p	51253
hsa-let-7b-5p	51290
hsa-let-7b-5p	51428
hsa-let-7b-5p	51460
hsa-let-7b-5p	51537
hsa-let-7b-5p	51545
hsa-let-7b-5p	51571
hsa-let-7b-5p	51573
hsa-let-7b-5p	51614
hsa-let-7b-5p	51616
hsa-let-7b-5p	51650
hsa-let-7b-5p	51652
hsa-let-7b-5p	51729
hsa-let-7b-5p	53834
hsa-let-7b-5p	54108
hsa-let-7b-5p	54386
hsa-let-7b-5p	54407
hsa-let-7b-5p	54464
hsa-let-7b-5p	54468
hsa-let-7b-5p	54475
hsa-let-7b-5p	54480
hsa-let-7b-5p	54491
hsa-let-7b-5p	54531
hsa-let-7b-5p	54555
hsa-let-7b-5p	54619
hsa-let-7b-5p	54622
hsa-let-7b-5p	54662
hsa-let-7b-5p	54663
hsa-let-7b-5p	54682
hsa-let-7b-5p	54715
hsa-let-7b-5p	54776
hsa-let-7b-5p	54780
hsa-let-7b-5p	54801
hsa-let-7b-5p	54853
hsa-let-7b-5p	54863
hsa-let-7b-5p	54865
hsa-let-7b-5p	54872
hsa-let-7b-5p	54880
hsa-let-7b-5p	54888
hsa-let-7b-5p	54892
hsa-let-7b-5p	54901
hsa-let-7b-5p	54919
hsa-let-7b-5p	54935
hsa-let-7b-5p	54953
hsa-let-7b-5p	54973
hsa-let-7b-5p	54978
hsa-let-7b-5p	55011
hsa-let-7b-5p	55066
hsa-let-7b-5p	55074
hsa-let-7b-5p	55088
hsa-let-7b-5p	55094
hsa-let-7b-5p	55114
hsa-let-7b-5p	55139
hsa-let-7b-5p	55143
hsa-let-7b-5p	55153
hsa-let-7b-5p	55161
hsa-let-7b-5p	55175
hsa-let-7b-5p	55178
hsa-let-7b-5p	55209
hsa-let-7b-5p	55212
hsa-let-7b-5p	55233
hsa-let-7b-5p	55240
hsa-let-7b-5p	55278
hsa-let-7b-5p	55339
hsa-let-7b-5p	55341
hsa-let-7b-5p	55362
hsa-let-7b-5p	55471
hsa-let-7b-5p	55526
hsa-let-7b-5p	55572
hsa-let-7b-5p	55578
hsa-let-7b-5p	55585
hsa-let-7b-5p	55611
hsa-let-7b-5p	55621
hsa-let-7b-5p	55631
hsa-let-7b-5p	55636
hsa-let-7b-5p	55653
hsa-let-7b-5p	55689
hsa-let-7b-5p	55696
hsa-let-7b-5p	55699
hsa-let-7b-5p	55700
hsa-let-7b-5p	55703
hsa-let-7b-5p	55714
hsa-let-7b-5p	55719
hsa-let-7b-5p	55735
hsa-let-7b-5p	55748
hsa-let-7b-5p	55781
hsa-let-7b-5p	55794
hsa-let-7b-5p	55813
hsa-let-7b-5p	55861
hsa-let-7b-5p	55916
hsa-let-7b-5p	56252
hsa-let-7b-5p	56262
hsa-let-7b-5p	56267
hsa-let-7b-5p	56829
hsa-let-7b-5p	56896
hsa-let-7b-5p	56913
hsa-let-7b-5p	56919
hsa-let-7b-5p	56951
hsa-let-7b-5p	57095
hsa-let-7b-5p	57129
hsa-let-7b-5p	57148
hsa-let-7b-5p	57213
hsa-let-7b-5p	57224
hsa-let-7b-5p	57410
hsa-let-7b-5p	57448
hsa-let-7b-5p	57466
hsa-let-7b-5p	57470
hsa-let-7b-5p	57498
hsa-let-7b-5p	57509
hsa-let-7b-5p	57510
hsa-let-7b-5p	57534
hsa-let-7b-5p	57546
hsa-let-7b-5p	57562
hsa-let-7b-5p	57592
hsa-let-7b-5p	57670
hsa-let-7b-5p	57691
hsa-let-7b-5p	57693
hsa-let-7b-5p	57727
hsa-let-7b-5p	57826
hsa-let-7b-5p	58485
hsa-let-7b-5p	59274
hsa-let-7b-5p	59283
hsa-let-7b-5p	60386
hsa-let-7b-5p	60559
hsa-let-7b-5p	63035
hsa-let-7b-5p	63917
hsa-let-7b-5p	64132
hsa-let-7b-5p	64167
hsa-let-7b-5p	64215
hsa-let-7b-5p	64359
hsa-let-7b-5p	64397
hsa-let-7b-5p	64412
hsa-let-7b-5p	64682
hsa-let-7b-5p	64710
hsa-let-7b-5p	64786
hsa-let-7b-5p	64834
hsa-let-7b-5p	64852
hsa-let-7b-5p	64853
hsa-let-7b-5p	64925
hsa-let-7b-5p	64943
hsa-let-7b-5p	64951
hsa-let-7b-5p	64963
hsa-let-7b-5p	65083
hsa-let-7b-5p	65125
hsa-let-7b-5p	65263
hsa-let-7b-5p	79017
hsa-let-7b-5p	79031
hsa-let-7b-5p	79035
hsa-let-7b-5p	79036
hsa-let-7b-5p	79058
hsa-let-7b-5p	79065
hsa-let-7b-5p	79068
hsa-let-7b-5p	79077
hsa-let-7b-5p	79088
hsa-let-7b-5p	79446
hsa-let-7b-5p	79602
hsa-let-7b-5p	79684
hsa-let-7b-5p	79711
hsa-let-7b-5p	79727
hsa-let-7b-5p	79731
hsa-let-7b-5p	79760
hsa-let-7b-5p	79763
hsa-let-7b-5p	79776
hsa-let-7b-5p	79794
hsa-let-7b-5p	79829
hsa-let-7b-5p	79850
hsa-let-7b-5p	79879
hsa-let-7b-5p	79922
hsa-let-7b-5p	79971
hsa-let-7b-5p	79974
hsa-let-7b-5p	80005
hsa-let-7b-5p	80018
hsa-let-7b-5p	80020
hsa-let-7b-5p	80095
hsa-let-7b-5p	80142
hsa-let-7b-5p	80143
hsa-let-7b-5p	80155
hsa-let-7b-5p	80218
hsa-let-7b-5p	80227
hsa-let-7b-5p	80232
hsa-let-7b-5p	80267
hsa-let-7b-5p	80304
hsa-let-7b-5p	80305
hsa-let-7b-5p	80306
hsa-let-7b-5p	80308
hsa-let-7b-5p	80324
hsa-let-7b-5p	80346
hsa-let-7b-5p	80755
hsa-let-7b-5p	80772
hsa-let-7b-5p	80789
hsa-let-7b-5p	81034
hsa-let-7b-5p	81539
hsa-let-7b-5p	81544
hsa-let-7b-5p	81554
hsa-let-7b-5p	81556
hsa-let-7b-5p	81611
hsa-let-7b-5p	81688
hsa-let-7b-5p	81857
hsa-let-7b-5p	83460
hsa-let-7b-5p	83549
hsa-let-7b-5p	83858
hsa-let-7b-5p	83879
hsa-let-7b-5p	84128
hsa-let-7b-5p	84135
hsa-let-7b-5p	84168
hsa-let-7b-5p	84172
hsa-let-7b-5p	84191
hsa-let-7b-5p	84240
hsa-let-7b-5p	84293
hsa-let-7b-5p	84298
hsa-let-7b-5p	84299
hsa-let-7b-5p	84317
hsa-let-7b-5p	84328
hsa-let-7b-5p	84340
hsa-let-7b-5p	84418
hsa-let-7b-5p	84668
hsa-let-7b-5p	84705
hsa-let-7b-5p	84726
hsa-let-7b-5p	84790
hsa-let-7b-5p	84818
hsa-let-7b-5p	84898
hsa-let-7b-5p	84908
hsa-let-7b-5p	84954
hsa-let-7b-5p	85021
hsa-let-7b-5p	85403
hsa-let-7b-5p	90007
hsa-let-7b-5p	90809
hsa-let-7b-5p	90956
hsa-let-7b-5p	90957
hsa-let-7b-5p	91133
hsa-let-7b-5p	91746
hsa-let-7b-5p	91754
hsa-let-7b-5p	91894
hsa-let-7b-5p	92106
hsa-let-7b-5p	92154
hsa-let-7b-5p	92345
hsa-let-7b-5p	92597
hsa-let-7b-5p	92609
hsa-let-7b-5p	92667
hsa-let-7b-5p	92745
hsa-let-7b-5p	92935
hsa-let-7b-5p	93185
hsa-let-7b-5p	113655
hsa-let-7b-5p	114034
hsa-let-7b-5p	114781
hsa-let-7b-5p	114785
hsa-let-7b-5p	114884
hsa-let-7b-5p	115207
hsa-let-7b-5p	116461
hsa-let-7b-5p	117159
hsa-let-7b-5p	117584
hsa-let-7b-5p	126626
hsa-let-7b-5p	128637
hsa-let-7b-5p	128869
hsa-let-7b-5p	129401
hsa-let-7b-5p	131408
hsa-let-7b-5p	134266
hsa-let-7b-5p	134553
hsa-let-7b-5p	136319
hsa-let-7b-5p	144455
hsa-let-7b-5p	148867
hsa-let-7b-5p	152100
hsa-let-7b-5p	153090
hsa-let-7b-5p	153339
hsa-let-7b-5p	157378
hsa-let-7b-5p	157506
hsa-let-7b-5p	157638
hsa-let-7b-5p	159195
hsa-let-7b-5p	160418
hsa-let-7b-5p	192669
hsa-let-7b-5p	199953
hsa-let-7b-5p	200081
hsa-let-7b-5p	200205
hsa-let-7b-5p	201161
hsa-let-7b-5p	201294
hsa-let-7b-5p	201626
hsa-let-7b-5p	203068
hsa-let-7b-5p	204851
hsa-let-7b-5p	219771
hsa-let-7b-5p	221937
hsa-let-7b-5p	222553
hsa-let-7b-5p	246269
hsa-let-7b-5p	253714
hsa-let-7b-5p	255520
hsa-let-7b-5p	283237
hsa-let-7b-5p	283373
hsa-let-7b-5p	283377
hsa-let-7b-5p	283459
hsa-let-7b-5p	283659
hsa-let-7b-5p	284273
hsa-let-7b-5p	284371
hsa-let-7b-5p	284565
hsa-let-7b-5p	338879
hsa-let-7b-5p	342371
hsa-let-7b-5p	353324
hsa-let-7b-5p	359948
hsa-let-7b-5p	374946
hsa-let-7b-5p	389362
hsa-let-7b-5p	389421
hsa-let-7b-5p	389677
hsa-let-7b-5p	390916
hsa-let-7b-5p	390980
hsa-let-7b-5p	404785
hsa-let-7b-5p	408050
hsa-let-7b-5p	653145
hsa-let-7b-5p	728113
hsa-let-7b-5p	100101267
hsa-let-7b-5p	100287932
hsa-let-7b-5p	100506658
hsa-let-7c	4609
hsa-let-7c	7046
hsa-let-7c	8091
hsa-let-7c	8634
hsa-let-7c	8669
hsa-let-7c	80306
hsa-let-7c	131405
hsa-let-7c-3p	9296
hsa-let-7c-3p	23057
hsa-let-7c-5p	60
hsa-let-7c-5p	81
hsa-let-7c-5p	91
hsa-let-7c-5p	488
hsa-let-7c-5p	598
hsa-let-7c-5p	867
hsa-let-7c-5p	892
hsa-let-7c-5p	899
hsa-let-7c-5p	900
hsa-let-7c-5p	1105
hsa-let-7c-5p	1457
hsa-let-7c-5p	1660
hsa-let-7c-5p	1849
hsa-let-7c-5p	2130
hsa-let-7c-5p	2140
hsa-let-7c-5p	2186
hsa-let-7c-5p	2309
hsa-let-7c-5p	2317
hsa-let-7c-5p	2617
hsa-let-7c-5p	2873
hsa-let-7c-5p	2931
hsa-let-7c-5p	2975
hsa-let-7c-5p	3720
hsa-let-7c-5p	3939
hsa-let-7c-5p	3950
hsa-let-7c-5p	4048
hsa-let-7c-5p	4166
hsa-let-7c-5p	4208
hsa-let-7c-5p	4352
hsa-let-7c-5p	4609
hsa-let-7c-5p	4649
hsa-let-7c-5p	4833
hsa-let-7c-5p	4849
hsa-let-7c-5p	4853
hsa-let-7c-5p	4884
hsa-let-7c-5p	4893
hsa-let-7c-5p	5190
hsa-let-7c-5p	5529
hsa-let-7c-5p	5690
hsa-let-7c-5p	5742
hsa-let-7c-5p	5743
hsa-let-7c-5p	5747
hsa-let-7c-5p	5869
hsa-let-7c-5p	6046
hsa-let-7c-5p	6122
hsa-let-7c-5p	6142
hsa-let-7c-5p	6192
hsa-let-7c-5p	6207
hsa-let-7c-5p	6229
hsa-let-7c-5p	6262
hsa-let-7c-5p	6294
hsa-let-7c-5p	6558
hsa-let-7c-5p	6576
hsa-let-7c-5p	6599
hsa-let-7c-5p	6602
hsa-let-7c-5p	6877
hsa-let-7c-5p	6901
hsa-let-7c-5p	7046
hsa-let-7c-5p	7311
hsa-let-7c-5p	7916
hsa-let-7c-5p	8073
hsa-let-7c-5p	8091
hsa-let-7c-5p	8273
hsa-let-7c-5p	8295
hsa-let-7c-5p	8325
hsa-let-7c-5p	8476
hsa-let-7c-5p	8515
hsa-let-7c-5p	8533
hsa-let-7c-5p	8661
hsa-let-7c-5p	8663
hsa-let-7c-5p	8720
hsa-let-7c-5p	8886
hsa-let-7c-5p	9031
hsa-let-7c-5p	9133
hsa-let-7c-5p	9444
hsa-let-7c-5p	9748
hsa-let-7c-5p	9807
hsa-let-7c-5p	9812
hsa-let-7c-5p	9818
hsa-let-7c-5p	9829
hsa-let-7c-5p	10073
hsa-let-7c-5p	10075
hsa-let-7c-5p	10238
hsa-let-7c-5p	10262
hsa-let-7c-5p	10298
hsa-let-7c-5p	10336
hsa-let-7c-5p	10527
hsa-let-7c-5p	10594
hsa-let-7c-5p	10625
hsa-let-7c-5p	10847
hsa-let-7c-5p	10885
hsa-let-7c-5p	10890
hsa-let-7c-5p	10920
hsa-let-7c-5p	10980
hsa-let-7c-5p	10988
hsa-let-7c-5p	11051
hsa-let-7c-5p	11198
hsa-let-7c-5p	11230
hsa-let-7c-5p	22864
hsa-let-7c-5p	22938
hsa-let-7c-5p	23095
hsa-let-7c-5p	23204
hsa-let-7c-5p	23283
hsa-let-7c-5p	23341
hsa-let-7c-5p	23405
hsa-let-7c-5p	23411
hsa-let-7c-5p	23466
hsa-let-7c-5p	23608
hsa-let-7c-5p	25829
hsa-let-7c-5p	25852
hsa-let-7c-5p	26003
hsa-let-7c-5p	26057
hsa-let-7c-5p	26523
hsa-let-7c-5p	27097
hsa-let-7c-5p	51119
hsa-let-7c-5p	51195
hsa-let-7c-5p	51545
hsa-let-7c-5p	51585
hsa-let-7c-5p	51729
hsa-let-7c-5p	54880
hsa-let-7c-5p	55004
hsa-let-7c-5p	55071
hsa-let-7c-5p	55108
hsa-let-7c-5p	55159
hsa-let-7c-5p	55215
hsa-let-7c-5p	55858
hsa-let-7c-5p	56984
hsa-let-7c-5p	57186
hsa-let-7c-5p	57459
hsa-let-7c-5p	57685
hsa-let-7c-5p	59274
hsa-let-7c-5p	59283
hsa-let-7c-5p	60681
hsa-let-7c-5p	64852
hsa-let-7c-5p	64853
hsa-let-7c-5p	80110
hsa-let-7c-5p	80142
hsa-let-7c-5p	80349
hsa-let-7c-5p	81556
hsa-let-7c-5p	83640
hsa-let-7c-5p	83871
hsa-let-7c-5p	84190
hsa-let-7c-5p	84444
hsa-let-7c-5p	84516
hsa-let-7c-5p	84750
hsa-let-7c-5p	113829
hsa-let-7c-5p	116115
hsa-let-7c-5p	131405
hsa-let-7c-5p	134553
hsa-let-7c-5p	152503
hsa-let-7c-5p	283638
hsa-let-7c-5p	337882
hsa-let-7c-5p	359948
hsa-let-7c-5p	692312
hsa-let-7d	1603
hsa-let-7d	1814
hsa-let-7d	1982
hsa-let-7d	9910
hsa-let-7d	23405
hsa-let-7d	54498
hsa-let-7d-3p	6650
hsa-let-7d-5p	115
hsa-let-7d-5p	351
hsa-let-7d-5p	1820
hsa-let-7d-5p	1825
hsa-let-7d-5p	3014
hsa-let-7d-5p	3164
hsa-let-7d-5p	3480
hsa-let-7d-5p	3596
hsa-let-7d-5p	3670
hsa-let-7d-5p	3841
hsa-let-7d-5p	3930
hsa-let-7d-5p	4297
hsa-let-7d-5p	4352
hsa-let-7d-5p	4891
hsa-let-7d-5p	5154
hsa-let-7d-5p	5433
hsa-let-7d-5p	5883
hsa-let-7d-5p	5993
hsa-let-7d-5p	6160
hsa-let-7d-5p	6194
hsa-let-7d-5p	6574
hsa-let-7d-5p	7046
hsa-let-7d-5p	7057
hsa-let-7d-5p	7091
hsa-let-7d-5p	7107
hsa-let-7d-5p	7165
hsa-let-7d-5p	7263
hsa-let-7d-5p	7752
hsa-let-7d-5p	8091
hsa-let-7d-5p	8648
hsa-let-7d-5p	8904
hsa-let-7d-5p	9150
hsa-let-7d-5p	9184
hsa-let-7d-5p	9421
hsa-let-7d-5p	9456
hsa-let-7d-5p	9480
hsa-let-7d-5p	9700
hsa-let-7d-5p	9804
hsa-let-7d-5p	9825
hsa-let-7d-5p	9841
hsa-let-7d-5p	9880
hsa-let-7d-5p	10137
hsa-let-7d-5p	10241
hsa-let-7d-5p	10270
hsa-let-7d-5p	10336
hsa-let-7d-5p	10395
hsa-let-7d-5p	10642
hsa-let-7d-5p	10643
hsa-let-7d-5p	11146
hsa-let-7d-5p	23061
hsa-let-7d-5p	23085
hsa-let-7d-5p	23185
hsa-let-7d-5p	23306
hsa-let-7d-5p	23358
hsa-let-7d-5p	23405
hsa-let-7d-5p	23670
hsa-let-7d-5p	25792
hsa-let-7d-5p	26273
hsa-let-7d-5p	27079
hsa-let-7d-5p	27327
hsa-let-7d-5p	29777
hsa-let-7d-5p	51026
hsa-let-7d-5p	51126
hsa-let-7d-5p	51258
hsa-let-7d-5p	54458
hsa-let-7d-5p	54471
hsa-let-7d-5p	55216
hsa-let-7d-5p	55676
hsa-let-7d-5p	55813
hsa-let-7d-5p	55909
hsa-let-7d-5p	56916
hsa-let-7d-5p	57092
hsa-let-7d-5p	57102
hsa-let-7d-5p	57148
hsa-let-7d-5p	57579
hsa-let-7d-5p	57722
hsa-let-7d-5p	59283
hsa-let-7d-5p	65084
hsa-let-7d-5p	81491
hsa-let-7d-5p	83931
hsa-let-7d-5p	84056
hsa-let-7d-5p	84068
hsa-let-7d-5p	84146
hsa-let-7d-5p	84869
hsa-let-7d-5p	84923
hsa-let-7d-5p	90957
hsa-let-7d-5p	91750
hsa-let-7d-5p	91947
hsa-let-7d-5p	94104
hsa-let-7d-5p	113829
hsa-let-7d-5p	115353
hsa-let-7d-5p	116115
hsa-let-7d-5p	117608
hsa-let-7d-5p	138199
hsa-let-7d-5p	140883
hsa-let-7d-5p	140890
hsa-let-7d-5p	153241
hsa-let-7d-5p	155061
hsa-let-7d-5p	160418
hsa-let-7d-5p	205564
hsa-let-7d-5p	222068
hsa-let-7d-5p	283377
hsa-let-7d-5p	284390
hsa-let-7d-5p	285672
hsa-let-7d-5p	387921
hsa-let-7d-5p	389421
hsa-let-7e	1603
hsa-let-7e	7471
hsa-let-7e	8091
hsa-let-7e	8243
hsa-let-7e	9910
hsa-let-7e-3p	2873
hsa-let-7e-3p	10920
hsa-let-7e-3p	10980
hsa-let-7e-3p	79142
hsa-let-7e-5p	271
hsa-let-7e-5p	331
hsa-let-7e-5p	372
hsa-let-7e-5p	661
hsa-let-7e-5p	862
hsa-let-7e-5p	900
hsa-let-7e-5p	988
hsa-let-7e-5p	1016
hsa-let-7e-5p	1213
hsa-let-7e-5p	1291
hsa-let-7e-5p	1352
hsa-let-7e-5p	1364
hsa-let-7e-5p	1387
hsa-let-7e-5p	1398
hsa-let-7e-5p	1555
hsa-let-7e-5p	1665
hsa-let-7e-5p	1729
hsa-let-7e-5p	1832
hsa-let-7e-5p	1838
hsa-let-7e-5p	1973
hsa-let-7e-5p	1979
hsa-let-7e-5p	2020
hsa-let-7e-5p	2029
hsa-let-7e-5p	2224
hsa-let-7e-5p	2752
hsa-let-7e-5p	2787
hsa-let-7e-5p	2824
hsa-let-7e-5p	2969
hsa-let-7e-5p	2975
hsa-let-7e-5p	3107
hsa-let-7e-5p	3146
hsa-let-7e-5p	3183
hsa-let-7e-5p	3340
hsa-let-7e-5p	3480
hsa-let-7e-5p	3712
hsa-let-7e-5p	3921
hsa-let-7e-5p	4000
hsa-let-7e-5p	4288
hsa-let-7e-5p	4352
hsa-let-7e-5p	4613
hsa-let-7e-5p	4650
hsa-let-7e-5p	4686
hsa-let-7e-5p	4696
hsa-let-7e-5p	4725
hsa-let-7e-5p	4763
hsa-let-7e-5p	4833
hsa-let-7e-5p	5036
hsa-let-7e-5p	5077
hsa-let-7e-5p	5094
hsa-let-7e-5p	5188
hsa-let-7e-5p	5198
hsa-let-7e-5p	5226
hsa-let-7e-5p	5255
hsa-let-7e-5p	5424
hsa-let-7e-5p	5476
hsa-let-7e-5p	5504
hsa-let-7e-5p	5514
hsa-let-7e-5p	5518
hsa-let-7e-5p	5687
hsa-let-7e-5p	5708
hsa-let-7e-5p	5742
hsa-let-7e-5p	5747
hsa-let-7e-5p	5768
hsa-let-7e-5p	5831
hsa-let-7e-5p	5903
hsa-let-7e-5p	5906
hsa-let-7e-5p	5928
hsa-let-7e-5p	5936
hsa-let-7e-5p	5962
hsa-let-7e-5p	6117
hsa-let-7e-5p	6134
hsa-let-7e-5p	6136
hsa-let-7e-5p	6157
hsa-let-7e-5p	6181
hsa-let-7e-5p	6185
hsa-let-7e-5p	6232
hsa-let-7e-5p	6299
hsa-let-7e-5p	6307
hsa-let-7e-5p	6319
hsa-let-7e-5p	6427
hsa-let-7e-5p	6499
hsa-let-7e-5p	6560
hsa-let-7e-5p	6693
hsa-let-7e-5p	6711
hsa-let-7e-5p	6713
hsa-let-7e-5p	6720
hsa-let-7e-5p	6741
hsa-let-7e-5p	6774
hsa-let-7e-5p	6827
hsa-let-7e-5p	6840
hsa-let-7e-5p	6844
hsa-let-7e-5p	6925
hsa-let-7e-5p	7013
hsa-let-7e-5p	7078
hsa-let-7e-5p	7126
hsa-let-7e-5p	7132
hsa-let-7e-5p	7296
hsa-let-7e-5p	7328
hsa-let-7e-5p	7336
hsa-let-7e-5p	7407
hsa-let-7e-5p	7442
hsa-let-7e-5p	7471
hsa-let-7e-5p	7531
hsa-let-7e-5p	7532
hsa-let-7e-5p	7555
hsa-let-7e-5p	7763
hsa-let-7e-5p	7776
hsa-let-7e-5p	7798
hsa-let-7e-5p	7916
hsa-let-7e-5p	8027
hsa-let-7e-5p	8091
hsa-let-7e-5p	8243
hsa-let-7e-5p	8289
hsa-let-7e-5p	8295
hsa-let-7e-5p	8445
hsa-let-7e-5p	8471
hsa-let-7e-5p	8660
hsa-let-7e-5p	8669
hsa-let-7e-5p	8731
hsa-let-7e-5p	8833
hsa-let-7e-5p	8945
hsa-let-7e-5p	9031
hsa-let-7e-5p	9043
hsa-let-7e-5p	9221
hsa-let-7e-5p	9360
hsa-let-7e-5p	9631
hsa-let-7e-5p	9650
hsa-let-7e-5p	9686
hsa-let-7e-5p	9703
hsa-let-7e-5p	9710
hsa-let-7e-5p	9739
hsa-let-7e-5p	9782
hsa-let-7e-5p	9789
hsa-let-7e-5p	9898
hsa-let-7e-5p	9915
hsa-let-7e-5p	9939
hsa-let-7e-5p	10147
hsa-let-7e-5p	10169
hsa-let-7e-5p	10172
hsa-let-7e-5p	10184
hsa-let-7e-5p	10300
hsa-let-7e-5p	10376
hsa-let-7e-5p	10383
hsa-let-7e-5p	10432
hsa-let-7e-5p	10489
hsa-let-7e-5p	10498
hsa-let-7e-5p	10509
hsa-let-7e-5p	10594
hsa-let-7e-5p	10625
hsa-let-7e-5p	10643
hsa-let-7e-5p	10659
hsa-let-7e-5p	10742
hsa-let-7e-5p	10785
hsa-let-7e-5p	10923
hsa-let-7e-5p	10971
hsa-let-7e-5p	11100
hsa-let-7e-5p	11196
hsa-let-7e-5p	11238
hsa-let-7e-5p	11273
hsa-let-7e-5p	22820
hsa-let-7e-5p	22834
hsa-let-7e-5p	22873
hsa-let-7e-5p	22955
hsa-let-7e-5p	22984
hsa-let-7e-5p	23001
hsa-let-7e-5p	23002
hsa-let-7e-5p	23170
hsa-let-7e-5p	23198
hsa-let-7e-5p	23203
hsa-let-7e-5p	23241
hsa-let-7e-5p	23248
hsa-let-7e-5p	23362
hsa-let-7e-5p	23389
hsa-let-7e-5p	23424
hsa-let-7e-5p	23468
hsa-let-7e-5p	23469
hsa-let-7e-5p	23481
hsa-let-7e-5p	23499
hsa-let-7e-5p	23512
hsa-let-7e-5p	23556
hsa-let-7e-5p	23788
hsa-let-7e-5p	25798
hsa-let-7e-5p	25819
hsa-let-7e-5p	26036
hsa-let-7e-5p	26060
hsa-let-7e-5p	26135
hsa-let-7e-5p	26156
hsa-let-7e-5p	26523
hsa-let-7e-5p	27161
hsa-let-7e-5p	27352
hsa-let-7e-5p	28231
hsa-let-7e-5p	28232
hsa-let-7e-5p	29070
hsa-let-7e-5p	29083
hsa-let-7e-5p	29127
hsa-let-7e-5p	29903
hsa-let-7e-5p	50717
hsa-let-7e-5p	50944
hsa-let-7e-5p	51116
hsa-let-7e-5p	51227
hsa-let-7e-5p	51241
hsa-let-7e-5p	51503
hsa-let-7e-5p	51517
hsa-let-7e-5p	51599
hsa-let-7e-5p	54407
hsa-let-7e-5p	54487
hsa-let-7e-5p	54708
hsa-let-7e-5p	54887
hsa-let-7e-5p	54901
hsa-let-7e-5p	54989
hsa-let-7e-5p	55108
hsa-let-7e-5p	55187
hsa-let-7e-5p	55270
hsa-let-7e-5p	55344
hsa-let-7e-5p	55589
hsa-let-7e-5p	55593
hsa-let-7e-5p	55611
hsa-let-7e-5p	55634
hsa-let-7e-5p	55636
hsa-let-7e-5p	55662
hsa-let-7e-5p	55684
hsa-let-7e-5p	55758
hsa-let-7e-5p	55827
hsa-let-7e-5p	55850
hsa-let-7e-5p	55888
hsa-let-7e-5p	56262
hsa-let-7e-5p	56886
hsa-let-7e-5p	56910
hsa-let-7e-5p	56926
hsa-let-7e-5p	57184
hsa-let-7e-5p	57410
hsa-let-7e-5p	57414
hsa-let-7e-5p	57546
hsa-let-7e-5p	57597
hsa-let-7e-5p	57599
hsa-let-7e-5p	57695
hsa-let-7e-5p	57700
hsa-let-7e-5p	57701
hsa-let-7e-5p	60559
hsa-let-7e-5p	63892
hsa-let-7e-5p	64121
hsa-let-7e-5p	64419
hsa-let-7e-5p	64744
hsa-let-7e-5p	64795
hsa-let-7e-5p	64943
hsa-let-7e-5p	66035
hsa-let-7e-5p	79102
hsa-let-7e-5p	79794
hsa-let-7e-5p	79814
hsa-let-7e-5p	79868
hsa-let-7e-5p	79903
hsa-let-7e-5p	80023
hsa-let-7e-5p	80169
hsa-let-7e-5p	80205
hsa-let-7e-5p	81554
hsa-let-7e-5p	83461
hsa-let-7e-5p	84056
hsa-let-7e-5p	84135
hsa-let-7e-5p	84276
hsa-let-7e-5p	84314
hsa-let-7e-5p	84798
hsa-let-7e-5p	84986
hsa-let-7e-5p	84987
hsa-let-7e-5p	89782
hsa-let-7e-5p	90161
hsa-let-7e-5p	90324
hsa-let-7e-5p	90957
hsa-let-7e-5p	91369
hsa-let-7e-5p	91748
hsa-let-7e-5p	91768
hsa-let-7e-5p	92609
hsa-let-7e-5p	93594
hsa-let-7e-5p	94005
hsa-let-7e-5p	121536
hsa-let-7e-5p	124961
hsa-let-7e-5p	126298
hsa-let-7e-5p	131566
hsa-let-7e-5p	131669
hsa-let-7e-5p	162998
hsa-let-7e-5p	167153
hsa-let-7e-5p	204851
hsa-let-7e-5p	221037
hsa-let-7e-5p	221178
hsa-let-7e-5p	221895
hsa-let-7e-5p	254048
hsa-let-7e-5p	254552
hsa-let-7e-5p	341116
hsa-let-7e-5p	342909
hsa-let-7e-5p	348235
hsa-let-7e-5p	390980
hsa-let-7e-5p	400736
hsa-let-7e-5p	401541
hsa-let-7e-5p	440689
hsa-let-7e-5p	643836
hsa-let-7e-5p	653404
hsa-let-7e-5p	100131378
hsa-let-7e-5p	100506658
hsa-let-7f	445
hsa-let-7f	547
hsa-let-7f	1917
hsa-let-7f	2224
hsa-let-7f	4922
hsa-let-7f	5653
hsa-let-7f	5655
hsa-let-7f	7031
hsa-let-7f	7431
hsa-let-7f	11082
hsa-let-7f-1-3p	4670
hsa-let-7f-1-3p	51102
hsa-let-7f-2-3p	5366
hsa-let-7f-2-3p	51260
hsa-let-7f-5p	488
hsa-let-7f-5p	501
hsa-let-7f-5p	506
hsa-let-7f-5p	545
hsa-let-7f-5p	595
hsa-let-7f-5p	639
hsa-let-7f-5p	900
hsa-let-7f-5p	1026
hsa-let-7f-5p	1588
hsa-let-7f-5p	1783
hsa-let-7f-5p	1896
hsa-let-7f-5p	2752
hsa-let-7f-5p	2873
hsa-let-7f-5p	2960
hsa-let-7f-5p	3181
hsa-let-7f-5p	3596
hsa-let-7f-5p	4209
hsa-let-7f-5p	4352
hsa-let-7f-5p	4609
hsa-let-7f-5p	4677
hsa-let-7f-5p	4920
hsa-let-7f-5p	5653
hsa-let-7f-5p	5655
hsa-let-7f-5p	6528
hsa-let-7f-5p	6599
hsa-let-7f-5p	6631
hsa-let-7f-5p	6667
hsa-let-7f-5p	6924
hsa-let-7f-5p	7038
hsa-let-7f-5p	7080
hsa-let-7f-5p	8091
hsa-let-7f-5p	8563
hsa-let-7f-5p	8604
hsa-let-7f-5p	8663
hsa-let-7f-5p	8729
hsa-let-7f-5p	9031
hsa-let-7f-5p	9099
hsa-let-7f-5p	9133
hsa-let-7f-5p	9135
hsa-let-7f-5p	9197
hsa-let-7f-5p	9337
hsa-let-7f-5p	9733
hsa-let-7f-5p	9898
hsa-let-7f-5p	10099
hsa-let-7f-5p	10291
hsa-let-7f-5p	10620
hsa-let-7f-5p	10642
hsa-let-7f-5p	10920
hsa-let-7f-5p	10943
hsa-let-7f-5p	10971
hsa-let-7f-5p	10973
hsa-let-7f-5p	10980
hsa-let-7f-5p	11100
hsa-let-7f-5p	11163
hsa-let-7f-5p	11273
hsa-let-7f-5p	23118
hsa-let-7f-5p	23204
hsa-let-7f-5p	23367
hsa-let-7f-5p	23520
hsa-let-7f-5p	25852
hsa-let-7f-5p	28990
hsa-let-7f-5p	51062
hsa-let-7f-5p	51067
hsa-let-7f-5p	51332
hsa-let-7f-5p	54880
hsa-let-7f-5p	55833
hsa-let-7f-5p	65981
hsa-let-7f-5p	85015
hsa-let-7f-5p	92154
hsa-let-7f-5p	121227
hsa-let-7f-5p	124245
hsa-let-7f-5p	140883
hsa-let-7f-5p	255919
hsa-let-7f-5p	283638
hsa-let-7g	1603
hsa-let-7g	1982
hsa-let-7g	8091
hsa-let-7g	10642
hsa-let-7g-3p	3008
hsa-let-7g-3p	9500
hsa-let-7g-5p	598
hsa-let-7g-5p	648
hsa-let-7g-5p	1029
hsa-let-7g-5p	1278
hsa-let-7g-5p	1915
hsa-let-7g-5p	3146
hsa-let-7g-5p	3596
hsa-let-7g-5p	3845
hsa-let-7g-5p	4214
hsa-let-7g-5p	4609
hsa-let-7g-5p	5903
hsa-let-7g-5p	6136
hsa-let-7g-5p	6241
hsa-let-7g-5p	8091
hsa-let-7g-5p	9690
hsa-let-7g-5p	9733
hsa-let-7g-5p	10642
hsa-let-7g-5p	11215
hsa-let-7g-5p	23011
hsa-let-7g-5p	23158
hsa-let-7g-5p	23774
hsa-let-7g-5p	26523
hsa-let-7g-5p	50717
hsa-let-7g-5p	113402
hsa-let-7i	1603
hsa-let-7i	1982
[truncated: 36,572 more rows]

## Sheet: Table S2
miRNA	Target gene (Entrez Gene ID)
hsa-miR-4711-3p	29974
hsa-miR-2113	29974
hsa-miR-3910	29974
hsa-miR-548an	29974
hsa-miR-3143	29974
hsa-miR-4652-3p	29974
hsa-miR-3664-3p	29974
hsa-miR-510	29974
hsa-miR-30b	29974
hsa-miR-30d	29974
hsa-miR-30c	29974
hsa-miR-30a	29974
hsa-miR-30e	29974
hsa-miR-4677-3p	29974
hsa-miR-3670	29974
hsa-miR-143	29974
hsa-miR-4770	29974
hsa-miR-3662	29974
hsa-miR-4778-5p	29974
hsa-miR-31	29974
hsa-miR-4755-3p	29974
hsa-miR-4786-3p	29974
hsa-miR-580	29974
hsa-miR-4763-5p	29974
hsa-miR-3673	29974
hsa-miR-4282	29974
hsa-miR-3973	29974
hsa-miR-659	29974
hsa-miR-4735-5p	29974
hsa-miR-4775	29974
hsa-miR-15b	29974
hsa-miR-497	29974
hsa-miR-16	29974
hsa-miR-15a	29974
hsa-miR-424	29974
hsa-miR-195	29974
hsa-let-7b	29974
hsa-let-7f	29974
hsa-miR-4458	29974
hsa-miR-4500	29974
hsa-let-7i	29974
hsa-let-7a	29974
hsa-let-7g	29974
hsa-miR-98	29974
hsa-let-7e	29974
hsa-let-7d	29974
hsa-let-7c	29974
hsa-miR-129-5p	29974
hsa-miR-3074-5p	29974
hsa-miR-1283	29974
hsa-miR-4480	29974
hsa-miR-20b	29974
hsa-miR-106b	29974
hsa-miR-20a	29974
hsa-miR-17	29974
hsa-miR-93	29974
hsa-miR-106a	29974
hsa-miR-519d	29974
hsa-miR-548t	29974
hsa-miR-338-5p	29974
hsa-miR-4699-3p	29974
hsa-miR-182	29974
hsa-miR-3185	29974
hsa-miR-27b	29974
hsa-miR-27a	29974
hsa-miR-219-1-3p	29974
hsa-miR-1297	29974
hsa-miR-26b	29974
hsa-miR-4465	29974
hsa-miR-26a	29974
hsa-miR-4307	29974
hsa-miR-4698	29974
hsa-miR-590-3p	29974
hsa-miR-1252	29974
hsa-miR-3613-3p	29974
hsa-miR-1263	29974
hsa-miR-4753-3p	29974
hsa-miR-200c	29974
hsa-miR-429	29974
hsa-miR-200b	29974
hsa-miR-655	29974
hsa-miR-374c	29974
hsa-miR-501-3p	29974
hsa-miR-502-3p	29974
hsa-miR-491-3p	29974
hsa-miR-520f	29974
hsa-miR-520a-3p	29974
hsa-miR-302c	29974
hsa-miR-302d	29974
hsa-miR-302e	29974
hsa-miR-372	29974
hsa-miR-373	29974
hsa-miR-520e	29974
hsa-miR-520b	29974
hsa-miR-520c-3p	29974
hsa-miR-520d-3p	29974
hsa-miR-302b	29974
hsa-miR-302a	29974
hsa-miR-519a	29974
hsa-miR-519c-3p	29974
hsa-miR-519b-3p	29974
hsa-miR-3163	29974
hsa-miR-4446-5p	29974
hsa-miR-3607-5p	29974
hsa-miR-33a	29974
hsa-miR-33b	29974
hsa-miR-3647-3p	29974
hsa-miR-4668-3p	87769
hsa-miR-3185	87769
hsa-miR-4650-5p	87769
hsa-miR-1972	87769
hsa-miR-3149	87769
hsa-miR-512-3p	87769
hsa-miR-373	87769
hsa-miR-302a	87769
hsa-miR-302e	87769
hsa-miR-520d-3p	87769
hsa-miR-520c-3p	87769
hsa-miR-372	87769
hsa-miR-302d	87769
hsa-miR-302c	87769
hsa-miR-520e	87769
hsa-miR-520b	87769
hsa-miR-302b	87769
hsa-miR-520a-3p	87769
hsa-miR-519b-3p	87769
hsa-miR-519c-3p	87769
hsa-miR-519a	87769
hsa-miR-944	87769
hsa-miR-4282	87769
hsa-miR-4639-5p	87769
hsa-miR-4312	87769
hsa-miR-1263	87769
hsa-miR-3689d	87769
hsa-miR-4802-5p	87769
hsa-miR-4534	87769
hsa-miR-361-5p	87769
hsa-miR-646	87769
hsa-miR-4713-5p	87769
hsa-miR-4709-3p	87769
hsa-miR-382	87769
hsa-miR-2113	87769
hsa-miR-548c-3p	87769
hsa-miR-3611	87769
hsa-miR-758	87769
hsa-miR-938	87769
hsa-miR-874	87769
hsa-miR-3157-3p	87769
hsa-miR-4799-5p	87769
hsa-miR-548f	87769
hsa-miR-548e	87769
hsa-miR-548a-3p	87769
hsa-miR-4698	87769
hsa-miR-4677-3p	87769
hsa-miR-3682-5p	87769
hsa-miR-3688-3p	87769
hsa-miR-3613-3p	87769
hsa-miR-4769-3p	87769
hsa-miR-4727-5p	87769
hsa-miR-3692	87769
hsa-miR-3944-5p	87769
hsa-miR-1914	87769
hsa-miR-873	87769
hsa-miR-770-5p	144568
hsa-miR-4712-5p	144568
hsa-miR-539	144568
hsa-miR-3919	144568
hsa-miR-4723-3p	53947
hsa-miR-3183	53947
hsa-miR-4683	51146
hsa-miR-1270	51146
hsa-miR-620	51146
hsa-miR-3919	51146
hsa-miR-1264	51146
hsa-miR-5047	51146
hsa-miR-1301	51146
hsa-miR-3183	51146
hsa-miR-4723-3p	51146
hsa-miR-3121-3p	51146
hsa-miR-3136-5p	51146
hsa-miR-4439	51146
hsa-miR-1226	65985
hsa-miR-544b	65985
hsa-miR-4719	344752
hsa-miR-4677-5p	344752
hsa-miR-3913-3p	126767
hsa-miR-4252	126767
hsa-miR-4701-5p	126767
hsa-miR-588	126767
hsa-miR-4539	126767
hsa-miR-3138	126767
hsa-miR-571	126767
hsa-miR-489	126767
hsa-miR-4723-3p	126767
hsa-miR-3183	126767
hsa-miR-515-5p	126767
hsa-miR-3974	126767
hsa-miR-1290	343066
hsa-miR-3145-3p	343066
hsa-miR-4668-3p	51166
hsa-miR-548c-3p	51166
hsa-miR-4659b-3p	51166
hsa-miR-4659a-3p	51166
hsa-miR-590-3p	51166
hsa-miR-548x	79719
hsa-miR-548ae	79719
hsa-miR-548am	79719
hsa-miR-548aj	79719
hsa-miR-3152-5p	79719
hsa-miR-34a	79719
hsa-miR-449a	79719
hsa-miR-449b	79719
hsa-miR-34c-5p	79719
hsa-miR-450b-5p	79719
hsa-miR-3119	79719
hsa-miR-4686	22848
hsa-miR-217	22848
hsa-miR-493	22848
hsa-miR-3647-3p	22848
hsa-miR-4764-3p	22848
hsa-miR-548c-3p	22848
hsa-miR-3678-3p	22848
hsa-miR-296-5p	22848
hsa-miR-3936	22848
hsa-miR-4434	22848
hsa-miR-4516	22848
hsa-miR-3124-3p	22848
hsa-miR-548ah	22848
hsa-miR-3609	22848
hsa-miR-520h	22848
hsa-miR-520g	22848
hsa-miR-3926	22848
hsa-miR-516b	22848
hsa-miR-548s	22848
hsa-miR-193b	22848
hsa-miR-193a-3p	22848
hsa-miR-3928	22848
hsa-miR-545	22848
hsa-miR-3120-3p	22848
hsa-miR-570	22848
hsa-miR-539	22848
hsa-miR-3154	22848
hsa-miR-3185	22848
hsa-miR-4709-3p	22848
hsa-miR-155	22848
hsa-miR-4662a-3p	22848
hsa-miR-3658	22848
hsa-miR-4642	22848
hsa-miR-127-5p	22848
hsa-miR-4257	22848
hsa-miR-2467-3p	22848
hsa-miR-922	22848
hsa-miR-4530	22848
hsa-miR-338-3p	22848
hsa-miR-3140-3p	22848
hsa-miR-582-5p	22848
hsa-miR-935	22848
hsa-miR-451b	22848
hsa-miR-384	22848
hsa-miR-3689a-3p	22848
hsa-miR-3689c	22848
hsa-miR-4728-5p	22848
hsa-miR-3126-3p	22848
hsa-miR-4310	22848
hsa-miR-181d	22848
hsa-miR-181b	22848
hsa-miR-181c	22848
hsa-miR-181a	22848
hsa-miR-4262	22848
hsa-miR-548p	22848
hsa-miR-4711-5p	22848
hsa-miR-433	22848
hsa-miR-499-5p	22848
hsa-miR-208a	22848
hsa-miR-208b	22848
hsa-miR-4753-3p	22848
hsa-miR-4768-5p	22848
hsa-miR-4437	22848
hsa-miR-4674	22848
hsa-miR-378g	22848
hsa-miR-4487	22848
hsa-miR-3974	22848
hsa-miR-624	22848
hsa-miR-1264	22848
hsa-miR-4780	22848
hsa-miR-623	22848
hsa-miR-188-5p	22848
hsa-miR-605	22848
hsa-miR-4668-3p	22848
hsa-miR-608	22848
hsa-miR-4664-5p	22848
hsa-miR-342-5p	22848
hsa-miR-4651	22848
hsa-miR-657	22848
hsa-miR-4736	22848
hsa-miR-1285	22848
hsa-miR-612	22848
hsa-miR-3187-5p	22848
hsa-miR-4731-5p	22848
hsa-miR-4786-3p	22848
hsa-miR-671-5p	22848
hsa-miR-4251	22848
hsa-miR-3200-5p	22848
hsa-miR-766	22848
hsa-miR-3925-3p	22848
hsa-miR-4695-3p	22848
hsa-miR-466	22848
hsa-miR-890	22848
hsa-miR-4329	22848
hsa-miR-4303	22848
hsa-miR-4735-5p	22848
hsa-miR-601	22848
hsa-miR-133b	22848
hsa-miR-133a	22848
hsa-miR-2052	22848
hsa-miR-556-3p	22848
hsa-miR-548m	22848
hsa-miR-576-5p	22848
hsa-miR-3667-3p	22848
hsa-miR-548v	22848
hsa-miR-222	22848
hsa-miR-221	22848
hsa-miR-544	22848
hsa-miR-513b	22848
hsa-miR-4457	22848
hsa-miR-4698	22848
hsa-miR-338-5p	22848
hsa-miR-4731-3p	22848
hsa-miR-4801	22848
hsa-miR-4789-5p	22848
hsa-miR-4729	22848
hsa-miR-579	22848
hsa-miR-4261	22848
hsa-miR-499a-5p	22848
hsa-miR-3622a-3p	22848
hsa-miR-3622b-3p	22848
hsa-miR-486-5p	22848
hsa-miR-10a	22848
hsa-miR-10b	22848
hsa-miR-3153	22848
hsa-miR-300	22848
hsa-miR-381	22848
hsa-miR-1183	22848
hsa-miR-4766-5p	22848
hsa-miR-370	22848
hsa-miR-492	22848
hsa-miR-4751	22848
hsa-miR-3920	22848
hsa-miR-4762-3p	22848
hsa-miR-3065-3p	22848
hsa-miR-548ai	22848
hsa-miR-548ag	22848
hsa-miR-3614-3p	22848
hsa-miR-647	22848
hsa-miR-548aa	22848
hsa-miR-4511	22848
hsa-miR-591	22848
hsa-miR-548t	22848
hsa-miR-340	22848
hsa-miR-2117	22848
hsa-miR-183	22848
hsa-miR-211	22848
hsa-miR-204	22848
hsa-miR-4755-5p	22848
hsa-miR-590-3p	22848
hsa-miR-28-3p	22848
hsa-miR-548n	22848
hsa-miR-3915	22848
hsa-miR-19a	22848
hsa-miR-19b	22848
hsa-miR-454	22848
hsa-miR-301b	22848
hsa-miR-4295	22848
hsa-miR-130b	22848
hsa-miR-130a	22848
hsa-miR-3666	22848
hsa-miR-301a	22848
hsa-miR-519c-3p	22848
hsa-miR-519b-3p	22848
hsa-miR-519a	22848
hsa-miR-106b	22848
hsa-miR-93	22848
hsa-miR-17	22848
hsa-miR-106a	22848
hsa-miR-519d	22848
hsa-miR-20a	22848
hsa-miR-20b	22848
hsa-miR-4796-3p	22848
hsa-miR-4290	22848
hsa-miR-1252	22848
hsa-miR-1245b-5p	22848
hsa-miR-3142	22848
hsa-miR-3691-3p	22848
hsa-miR-4421	22848
hsa-miR-3123	22848
hsa-miR-205	22848
hsa-miR-4263	22848
hsa-miR-4528	22848
hsa-miR-3145-3p	22848
hsa-miR-548g	22848
hsa-miR-1303	22848
hsa-miR-3115	22848
hsa-miR-944	22848
hsa-miR-380	22848
hsa-miR-885-5p	22848
hsa-miR-136	22848
hsa-miR-3662	22848
hsa-miR-554	22848
hsa-miR-376a	22848
hsa-miR-376b	22848
hsa-miR-500a	22848
hsa-miR-3159	22848
hsa-miR-654-3p	22848
hsa-miR-190b	22848
hsa-miR-190	22848
hsa-miR-3183	22848
hsa-miR-4723-3p	22848
hsa-miR-4766-3p	22848
hsa-miR-3136-3p	22848
hsa-miR-122	22848
hsa-miR-153	22848
hsa-miR-635	22848
hsa-miR-4778-3p	22848
hsa-miR-4666-3p	22848
hsa-miR-567	22848
hsa-miR-577	22848
hsa-miR-4699-3p	22848
hsa-miR-877	22848
hsa-miR-661	22848
hsa-miR-659	22848
hsa-miR-2467-5p	22848
hsa-miR-1304	22848
hsa-miR-4668-5p	22848
hsa-miR-1273d	22848
hsa-miR-4452	22848
hsa-miR-4720-5p	22848
hsa-miR-4799-3p	22848
hsa-miR-3148	22848
hsa-miR-4477a	22848
hsa-miR-548o	22848
hsa-miR-1323	22848
hsa-miR-4742-5p	22848
hsa-miR-4491	22848
hsa-miR-4657	22848
hsa-miR-4256	22848
hsa-miR-520f	22848
hsa-miR-4519	22848
hsa-miR-3921	22848
hsa-miR-4653-5p	22848
hsa-miR-4307	22848
hsa-miR-4311	22848
hsa-miR-323-3p	22848
hsa-miR-4328	22848
hsa-miR-4503	22848
hsa-miR-4667-3p	22848
hsa-miR-3919	22848
hsa-miR-520a-5p	22848
hsa-miR-525-5p	22848
hsa-miR-3129-3p	22848
hsa-miR-4495	22848
hsa-miR-3910	22848
hsa-miR-548an	22848
hsa-miR-4436b-3p	22848
hsa-miR-3616-3p	22848
hsa-miR-616	22848
hsa-miR-4690-5p	22848
hsa-miR-4524	22848
hsa-miR-4724-3p	22848
hsa-miR-4696	22848
hsa-miR-361-5p	22848
hsa-miR-3121-3p	22848
hsa-miR-3671	22848
hsa-miR-3119	22848
hsa-miR-3064-5p	22848
hsa-miR-149	22848
hsa-miR-4794	22848
hsa-miR-3194-3p	22848
hsa-miR-3907	22848
hsa-miR-4451	22848
hsa-miR-3927	22848
hsa-miR-196a	22848
hsa-miR-196b	22848
hsa-miR-3646	22848
hsa-miR-4720-3p	22848
hsa-miR-4804-3p	22848
hsa-miR-4653-3p	22848
hsa-miR-3135b	22848
hsa-miR-1207-3p	22848
hsa-miR-200c	22848
hsa-miR-429	22848
hsa-miR-200b	22848
hsa-miR-4700-5p	22848
hsa-miR-4667-5p	22848
hsa-miR-1231	22848
hsa-miR-3130-5p	22848
hsa-miR-4482	22848
hsa-miR-495	22848
hsa-miR-892b	22848
hsa-miR-619	22848
hsa-miR-4269	22848
hsa-miR-4673	22848
hsa-miR-4645-5p	22848
hsa-miR-4755-3p	22848
hsa-miR-4423-3p	22848
hsa-miR-4428	22848
hsa-miR-4496	22848
hsa-miR-653	22848
hsa-miR-4648	22848
hsa-miR-4436a	22848
hsa-miR-4700-3p	22848
hsa-miR-5095	22848
hsa-miR-139-5p	22848
hsa-miR-302a	22848
hsa-miR-302d	22848
hsa-miR-302b	22848
hsa-miR-302c	22848
hsa-miR-372	22848
hsa-miR-373	22848
hsa-miR-302e	22848
hsa-miR-520d-3p	22848
hsa-miR-520c-3p	22848
hsa-miR-520b	22848
hsa-miR-520a-3p	22848
hsa-miR-520e	22848
hsa-miR-4493	22848
hsa-miR-4782-5p	22848
hsa-miR-924	22848
hsa-miR-382	22848
hsa-miR-4480	22848
hsa-miR-4529-5p	22848
hsa-miR-4635	22848
hsa-miR-1273e	22848
hsa-miR-3190	22848
hsa-miR-639	22848
hsa-miR-2114	22848
hsa-miR-455-3p	22848
hsa-miR-509-5p	22848
hsa-miR-4418	22848
hsa-miR-509-3-5p	22848
hsa-miR-4660	22848
hsa-miR-582-3p	22848
hsa-miR-4284	22848
hsa-miR-4470	22848
hsa-miR-3140-5p	22848
hsa-miR-4531	22848
hsa-miR-620	22848
hsa-miR-1270	22848
hsa-miR-4747-5p	22848
hsa-miR-4646-5p	22848
hsa-miR-4505	22848
hsa-miR-28-5p	22848
hsa-miR-3139	22848
hsa-miR-708	22848
hsa-miR-4659a-3p	22848
hsa-miR-4659b-3p	22848
hsa-miR-4691-5p	22848
hsa-miR-3150b-3p	22848
hsa-miR-4784	22848
hsa-miR-4527	22848
hsa-miR-4652-3p	22848
hsa-miR-3121-5p	22848
hsa-miR-3194-5p	22848
hsa-miR-3972	22848
hsa-miR-1202	22848
hsa-miR-4790-3p	22848
hsa-miR-3180	22848
hsa-miR-3180-3p	22848
hsa-miR-3196	22848
hsa-miR-4488	22848
hsa-miR-4697-5p	22848
hsa-miR-637	22848
hsa-miR-1261	22848
hsa-miR-4681	22848
hsa-miR-4486	22848
hsa-miR-4314	22848
hsa-miR-3182	22848
hsa-miR-378f	22848
hsa-miR-378b	22848
hsa-miR-422a	22848
hsa-miR-378	22848
hsa-miR-378c	22848
hsa-miR-378i	22848
hsa-miR-378h	22848
hsa-miR-378d	22848
hsa-miR-378e	22848
hsa-miR-762	22848
hsa-miR-4492	22848
hsa-miR-4498	22848
hsa-miR-4656	22848
hsa-miR-4741	22848
hsa-miR-1587	22848
hsa-miR-4675	22848
hsa-miR-3908	22848
hsa-miR-940	22848
hsa-miR-449c	22848
hsa-miR-2682	22848
hsa-miR-3674	22848
hsa-miR-4764-5p	22848
hsa-miR-765	22848
hsa-miR-4254	22848
hsa-miR-3690	22848
hsa-miR-4540	22848
hsa-miR-4291	22848
hsa-miR-214	22848
hsa-miR-761	22848
hsa-miR-3619-5p	22848
hsa-miR-24	22848
hsa-miR-3180-5p	22848
hsa-let-7b	22848
hsa-let-7e	22848
hsa-let-7a	22848
hsa-let-7d	22848
hsa-let-7f	22848
hsa-let-7c	22848
hsa-miR-98	22848
hsa-let-7g	22848
hsa-miR-4458	22848
hsa-miR-4500	22848
hsa-let-7i	22848
hsa-miR-3689d	22848
hsa-miR-1297	22848
hsa-miR-26a	22848
hsa-miR-26b	22848
hsa-miR-4465	22848
hsa-miR-2053	22848
hsa-miR-4330	22848
hsa-miR-506	22848
hsa-miR-124	22848
hsa-miR-3714	22848
hsa-miR-4477b	22848
hsa-miR-34b	22848
hsa-miR-203	22848
hsa-miR-4276	22848
hsa-miR-337-3p	22848
hsa-miR-3685	22848
hsa-miR-4282	22848
hsa-miR-4795-5p	22848
hsa-miR-502-5p	22848
hsa-miR-3529	22848
hsa-miR-379	22848
hsa-miR-4650-3p	22848
hsa-miR-9	22848
hsa-miR-182	22848
hsa-miR-4510	22848
hsa-miR-4419a	22848
hsa-miR-27a	22848
hsa-miR-27b	22848
hsa-miR-513a-5p	22848
hsa-miR-25	22848
hsa-miR-92a	22848
hsa-miR-363	22848
hsa-miR-367	22848
hsa-miR-32	22848
hsa-miR-92b	22848
hsa-miR-4678	22848
hsa-miR-202	22848
hsa-miR-4772-3p	22848
hsa-miR-2276	22848
hsa-miR-4803	22848
hsa-miR-888	22848
hsa-miR-4667-3p	14
hsa-miR-4311	14
hsa-miR-634	14
hsa-miR-1226	14
hsa-miR-1228	14
hsa-miR-342-3p	14
hsa-miR-4284	14
hsa-miR-24	14
hsa-miR-4681	14
hsa-miR-3133	14
hsa-miR-3153	14
hsa-miR-3202	14
hsa-miR-4747-5p	14
hsa-miR-1236	14
hsa-miR-4668-3p	14
hsa-miR-4699-3p	14
hsa-miR-4646-5p	14
hsa-miR-4314	14
hsa-miR-3192	14
hsa-miR-3652	16
hsa-miR-4430	16
hsa-miR-4731-5p	16
hsa-miR-145	16
hsa-miR-1184	16
hsa-miR-1205	16
hsa-miR-3158-5p	16
hsa-miR-4292	57505
hsa-miR-149	57505
hsa-miR-24	57505
hsa-miR-4284	57505
hsa-miR-4297	57505
hsa-miR-569	57505
hsa-miR-3065-5p	57505
hsa-miR-764	57505
hsa-miR-3665	57505
hsa-miR-3064-5p	57505
hsa-miR-3064-3p	80755
hsa-miR-4755-5p	60496
hsa-miR-579	60496
hsa-miR-4276	60496
hsa-miR-4282	60496
hsa-miR-3163	60496
hsa-miR-4520b-3p	60496
hsa-miR-4698	60496
hsa-miR-4642	60496
hsa-miR-1272	60496
hsa-miR-1322	60496
hsa-miR-4517	60496
hsa-miR-641	60496
hsa-miR-3617	60496
hsa-miR-3682-5p	60496
hsa-miR-590-3p	60496
hsa-miR-543	60496
hsa-miR-4804-3p	60496
hsa-miR-4720-3p	60496
hsa-miR-4699-3p	60496
hsa-miR-3146	60496
hsa-miR-4795-3p	60496
hsa-miR-4477a	10157
hsa-miR-944	10157
hsa-miR-4650-3p	10157
hsa-miR-495	10157
hsa-miR-376a	10157
hsa-miR-376b	10157
hsa-miR-1322	10157
hsa-miR-4762-3p	10157
hsa-miR-1290	10157
hsa-miR-4680-3p	10157
hsa-miR-4458	10157
hsa-miR-4500	10157
hsa-let-7g	10157
hsa-miR-98	10157
hsa-let-7e	10157
hsa-let-7d	10157
hsa-let-7c	10157
hsa-let-7b	10157
hsa-let-7i	10157
hsa-let-7a	10157
hsa-let-7f	10157
hsa-miR-4775	10157
hsa-miR-4424	10157
hsa-miR-3658	10157
hsa-miR-4729	10157
hsa-miR-4778-5p	10157
hsa-miR-4531	10157
hsa-miR-670	10157
hsa-miR-579	10157
hsa-miR-4716-5p	10157
hsa-miR-4638-3p	10157
hsa-miR-4274	10157
hsa-miR-140-5p	10157
hsa-miR-4276	10157
hsa-miR-4666-3p	10157
hsa-miR-4423-3p	26574
hsa-miR-4283	9625
hsa-miR-424	9625
hsa-miR-195	9625
hsa-miR-15b	9625
hsa-miR-16	9625
hsa-miR-15a	9625
hsa-miR-497	9625
hsa-miR-503	9625
hsa-miR-646	9625
hsa-miR-4524	9625
hsa-miR-621	9625
hsa-miR-3179	9625
hsa-miR-524-5p	9625
hsa-miR-520d-5p	9625
hsa-miR-182	9625
hsa-miR-96	9625
hsa-miR-1271	9625
hsa-miR-9	9625
hsa-miR-4753-3p	9625
hsa-miR-371-5p	9625
hsa-miR-1226	9625
hsa-miR-767-5p	9625
hsa-miR-367	9625
hsa-miR-363	9625
hsa-miR-25	9625
hsa-miR-92a	9625
hsa-miR-32	9625
hsa-miR-92b	9625
hsa-miR-3160-5p	18
hsa-miR-549	18
hsa-miR-3129-3p	18
hsa-miR-4470	18
hsa-miR-4423-3p	18
hsa-miR-570	18
hsa-miR-1205	18
hsa-miR-3194-3p	18
hsa-miR-760	18
hsa-miR-378g	18
hsa-miR-612	18
hsa-miR-1285	18
hsa-miR-3187-5p	18
hsa-miR-4486	18
hsa-miR-4437	18
hsa-miR-4685-5p	18
hsa-miR-892b	18
hsa-miR-665	18
hsa-miR-153	18
hsa-miR-4691-3p	18
hsa-miR-9	18
hsa-miR-3678-3p	18
hsa-miR-4680-5p	18
hsa-miR-502-5p	18
hsa-miR-3189-3p	18
hsa-miR-3175	18
hsa-miR-3180-5p	18
hsa-miR-623	18
hsa-miR-135a	18
hsa-miR-135b	18
hsa-miR-873	18
hsa-miR-3664-3p	18
hsa-miR-1913	18
hsa-miR-324-3p	18
hsa-miR-183	18
hsa-miR-548t	18
hsa-miR-548n	18
hsa-miR-3607-3p	18
hsa-miR-3686	18
hsa-miR-492	18
hsa-miR-4535	18
hsa-miR-3654	18
hsa-miR-4432	18
hsa-miR-499-5p	18
hsa-miR-1265	18
hsa-miR-3605-5p	18
hsa-miR-1185	18
hsa-miR-3679-5p	18
hsa-miR-3609	18
hsa-miR-548ah	18
hsa-miR-374b	18
hsa-miR-369-3p	18
hsa-miR-374a	18
hsa-miR-4729	18
hsa-miR-660	18
hsa-miR-548c-3p	18
hsa-miR-409-5p	18
hsa-miR-557	18
hsa-miR-507	18
hsa-miR-450b-5p	18
hsa-miR-556-5p	18
hsa-miR-421	18
hsa-miR-505	18
hsa-miR-96	18
hsa-miR-1271	18
hsa-miR-4289	18
hsa-miR-219-2-3p	18
hsa-miR-490-5p	18
hsa-miR-4760-3p	18
hsa-miR-4261	18
hsa-miR-4496	18
hsa-miR-200c	18
hsa-miR-200b	18
hsa-miR-429	18
hsa-miR-3653	18
hsa-miR-3658	18
hsa-miR-340	18
hsa-miR-188-3p	19
hsa-miR-145	19
hsa-miR-144	19
hsa-miR-33b	19
hsa-miR-33a	19
hsa-miR-2964a-3p	19
hsa-miR-219-2-3p	19
hsa-miR-4452	19
hsa-miR-4317	19
hsa-miR-4749-3p	19
hsa-miR-324-3p	19
hsa-miR-1913	19
hsa-miR-124	19
hsa-miR-506	19
hsa-miR-548an	19
hsa-miR-520d-5p	19
hsa-miR-524-5p	19
hsa-miR-1283	19
hsa-miR-1264	19
hsa-miR-26b	19
hsa-miR-26a	19
hsa-miR-4465	19
hsa-miR-1297	19
hsa-miR-23c	19
hsa-miR-23a	19
hsa-miR-23b	19
hsa-miR-4684-3p	19
hsa-miR-4529-5p	19
hsa-miR-3187-3p	19
hsa-miR-3622b-5p	19
hsa-miR-597	19
hsa-miR-4764-5p	19
hsa-miR-3908	19
hsa-miR-3194-5p	19
hsa-miR-1202	19
hsa-miR-3972	19
hsa-miR-96	19
hsa-miR-1271	19
hsa-miR-330-3p	19
hsa-miR-4708-5p	19
hsa-miR-592	19
hsa-miR-369-3p	19
hsa-miR-4777-5p	19
hsa-miR-183	19
hsa-miR-4672	19
hsa-miR-27b	19
hsa-miR-128	19
hsa-miR-27a	19
hsa-miR-513a-5p	19
hsa-miR-199a-3p	19
hsa-miR-199b-3p	19
hsa-miR-3129-5p	19
hsa-miR-101	19
hsa-miR-633	19
hsa-miR-9	19
hsa-miR-760	19
hsa-miR-4717-3p	19
hsa-miR-4643	19
hsa-miR-642b	19
hsa-miR-140-5p	19
hsa-miR-4796-3p	19
hsa-miR-520h	19
hsa-miR-520g	19
hsa-miR-3973	19
hsa-miR-613	19
hsa-miR-3673	19
hsa-miR-1	19
hsa-miR-206	19
hsa-miR-636	19
hsa-miR-520f	19
hsa-miR-373	19
hsa-miR-520a-3p	19
hsa-miR-372	19
hsa-miR-302c	19
hsa-miR-302b	19
hsa-miR-520b	19
hsa-miR-520c-3p	19
hsa-miR-520e	19
hsa-miR-302e	19
hsa-miR-520d-3p	19
hsa-miR-302a	19
hsa-miR-302d	19
hsa-miR-106b	19
hsa-miR-519d	19
hsa-miR-106a	19
hsa-miR-93	19
hsa-miR-20a	19
hsa-miR-17	19
hsa-miR-20b	19
hsa-miR-548ah	19
hsa-miR-3609	19
hsa-miR-1324	19
hsa-miR-885-5p	19
hsa-miR-3121-3p	19
hsa-miR-19b	19
hsa-miR-19a	19
hsa-miR-301a	19
hsa-miR-3666	19
hsa-miR-130a	19
hsa-miR-4295	19
hsa-miR-301b	19
hsa-miR-454	19
hsa-miR-130b	19
hsa-miR-148a	19
hsa-miR-148b	19
hsa-miR-152	19
hsa-miR-1825	19
hsa-miR-199b-5p	19
hsa-miR-199a-5p	19
hsa-miR-4330	19
hsa-miR-450b-5p	19
hsa-miR-507	19
hsa-miR-557	19
hsa-miR-4738-3p	19
hsa-miR-3611	19
hsa-miR-3662	19
hsa-miR-3647-3p	19
hsa-miR-561	19
hsa-miR-142-5p	19
hsa-miR-340	19
hsa-miR-200c	19
hsa-miR-200b	19
hsa-miR-429	19
hsa-miR-655	19
hsa-miR-374c	19
hsa-miR-376c	19
hsa-miR-758	19
hsa-miR-3182	26154
hsa-miR-128	26154
hsa-miR-27b	26154
hsa-miR-27a	26154
hsa-miR-4652-3p	26154
hsa-miR-4778-5p	26154
hsa-miR-4733-3p	26154
hsa-miR-362-3p	26154
hsa-miR-329	26154
hsa-miR-642b	26154
hsa-miR-4763-5p	26154
hsa-miR-4423-5p	26154
hsa-miR-409-3p	26154
hsa-miR-1279	26154
hsa-miR-3647-3p	26154
hsa-miR-4799-5p	26154
hsa-miR-4267	154664
hsa-miR-4775	154664
hsa-miR-590-3p	154664
hsa-miR-199b-3p	154664
hsa-miR-199a-3p	154664
hsa-miR-3129-5p	154664
hsa-miR-3065-5p	154664
hsa-miR-421	154664
hsa-miR-4272	154664
hsa-miR-4719	154664
hsa-miR-513b	154664
hsa-miR-4729	154664
hsa-miR-4422	154664
hsa-miR-1271	20
hsa-miR-96	20
hsa-miR-182	20
hsa-miR-330-3p	20
hsa-miR-3910	20
hsa-miR-3714	20
hsa-miR-124	20
hsa-miR-506	20
hsa-miR-4477b	20
hsa-miR-548p	20
hsa-miR-495	20
hsa-miR-4281	21
hsa-miR-125a-3p	24
hsa-miR-5096	24
hsa-miR-3925-3p	23461
hsa-miR-3681	23461
hsa-miR-4715-3p	23461
hsa-miR-561	23461
hsa-miR-4263	23461
hsa-miR-548b-5p	23461
hsa-miR-548a-5p	23461
hsa-miR-548y	23461
hsa-miR-548w	23461
hsa-miR-548i	23461
hsa-miR-548h	23461
hsa-miR-559	23461
hsa-miR-548c-5p	23461
hsa-miR-548ab	23461
hsa-miR-548d-5p	23461
hsa-miR-548j	23461
hsa-miR-548ak	23461
hsa-miR-3908	23461
hsa-miR-548ah	23461
hsa-miR-3609	23461
hsa-miR-4774-3p	23461
hsa-miR-4261	23461
hsa-miR-600	23461
hsa-miR-656	23461
hsa-miR-548p	23461
hsa-miR-548c-3p	23461
hsa-miR-580	23461
hsa-miR-944	23461
hsa-miR-4795-3p	23461
hsa-miR-4753-3p	10347
hsa-miR-548c-3p	10351
hsa-miR-3163	10351
hsa-miR-374b	10351
hsa-miR-374a	10351
hsa-miR-548n	10351
hsa-miR-4264	10351
hsa-miR-4791	10351
hsa-miR-3201	10351
hsa-miR-3163	10350
hsa-miR-374a	10350
hsa-miR-374b	10350
hsa-miR-3647-3p	10350
hsa-miR-3919	10350
hsa-miR-4693-5p	10350
hsa-miR-3671	23456
hsa-miR-607	23456
hsa-miR-3148	23456
hsa-miR-3978	23456
hsa-miR-548o	23456
hsa-miR-1323	23456
hsa-miR-4427	23456
hsa-miR-4680-3p	23456
hsa-miR-4714-5p	23456
hsa-miR-4477a	23456
hsa-miR-3647-3p	23456
hsa-miR-579	23456
hsa-miR-382	23456
hsa-miR-128	23456
hsa-miR-4672	23456
hsa-miR-409-3p	23456
hsa-miR-4698	23456
hsa-miR-1305	23456
hsa-miR-526b	23456
hsa-miR-140-5p	23456
hsa-miR-4676-3p	23456
hsa-miR-452	23456
hsa-miR-219-5p	23456
hsa-miR-4782-3p	23456
hsa-miR-183	23456
hsa-miR-3163	23456
hsa-miR-590-3p	23456
hsa-miR-513a-3p	23456
hsa-miR-4538	8647
hsa-miR-4453	8647
hsa-miR-944	8647
hsa-miR-4698	340273
hsa-miR-33a	340273
hsa-miR-33b	340273
hsa-miR-4678	340273
hsa-miR-331-5p	340273
hsa-miR-3650	340273
hsa-miR-548c-3p	340273
hsa-miR-499a-5p	340273
hsa-miR-4519	340273
hsa-miR-633	340273
hsa-miR-4531	340273
hsa-miR-3646	340273
hsa-miR-4316	340273
hsa-miR-4282	340273
hsa-miR-4672	340273
hsa-miR-577	340273
hsa-miR-522	340273
hsa-miR-29b	10058
hsa-miR-29a	10058
hsa-miR-29c	10058
hsa-miR-621	10058
hsa-miR-152	22
hsa-miR-148b	22
hsa-miR-148a	22
hsa-miR-4757-5p	11194
hsa-miR-3176	11194
hsa-miR-3922-3p	11194
hsa-miR-4736	23457
hsa-miR-1286	23457
hsa-miR-4722-5p	23457
hsa-miR-24	23457
hsa-miR-149	23457
hsa-miR-483-3p	23457
hsa-miR-892b	23457
hsa-miR-4463	23457
hsa-miR-3672	23457
hsa-miR-128	23457
hsa-miR-27b	23457
hsa-miR-27a	23457
hsa-miR-513a-5p	23457
hsa-miR-361-3p	23457
hsa-miR-4749-3p	23457
hsa-miR-3194-5p	23457
hsa-miR-3972	23457
hsa-miR-1202	23457
hsa-miR-196a	23457
hsa-miR-196b	23457
hsa-let-7e	23457
hsa-let-7f	23457
hsa-miR-4500	23457
hsa-let-7g	23457
hsa-miR-98	23457
hsa-let-7a	23457
hsa-let-7c	23457
hsa-miR-4458	23457
hsa-let-7b	23457
hsa-let-7i	23457
hsa-let-7d	23457
hsa-miR-4256	4363
hsa-miR-4277	4363
hsa-miR-3173-5p	4363
hsa-miR-1291	4363
hsa-miR-659	4363
hsa-miR-647	4363
hsa-miR-604	4363
hsa-miR-3064-5p	4363
hsa-miR-133b	4363
hsa-miR-133a	4363
hsa-miR-2682	4363
hsa-miR-449c	4363
hsa-miR-1827	4363
hsa-miR-4644	4363
hsa-miR-4306	4363
hsa-miR-185	4363
hsa-miR-3135b	4363
hsa-miR-1184	4363
hsa-miR-548e	4363
hsa-miR-548a-3p	4363
hsa-miR-548f	4363
hsa-miR-7	4363
hsa-miR-3672	4363
hsa-miR-4646-5p	4363
hsa-miR-873	4363
hsa-miR-486-3p	4363
hsa-miR-326	4363
hsa-miR-330-5p	4363
hsa-miR-3613-3p	4363
hsa-miR-524-5p	4363
hsa-miR-520d-5p	4363
hsa-miR-4790-3p	4363
hsa-miR-186	4363
hsa-miR-224	4363
hsa-miR-199a-5p	4363
hsa-miR-199b-5p	4363
hsa-miR-1825	4363
hsa-miR-145	4363
hsa-miR-3180-5p	4363
hsa-miR-509-3-5p	4363
hsa-miR-217	4363
hsa-miR-509-5p	4363
hsa-miR-4418	4363
hsa-miR-3927	89845
hsa-let-7d	89845
hsa-let-7b	89845
hsa-let-7a	89845
hsa-miR-4458	89845
hsa-miR-4500	89845
hsa-let-7c	89845
hsa-let-7i	89845
hsa-let-7g	89845
hsa-let-7e	89845
hsa-miR-98	89845
hsa-let-7f	89845
hsa-miR-4271	89845
hsa-miR-4725-3p	89845
hsa-miR-4700-5p	89845
hsa-miR-4667-5p	89845
hsa-miR-3671	89845
hsa-miR-590-3p	89845
hsa-miR-4662b	89845
hsa-miR-4647	89845
hsa-miR-4426	89845
hsa-miR-374c	89845
hsa-miR-655	89845
hsa-miR-4795-3p	89845
hsa-miR-656	89845
hsa-miR-141	94160
hsa-miR-200a	94160
hsa-miR-4729	94160
hsa-miR-616	94160
hsa-miR-3163	94160
hsa-miR-4708-3p	94160
hsa-miR-3130-3p	10257
hsa-miR-124	10257
hsa-miR-506	10257
hsa-miR-3714	10257
hsa-miR-3910	10257
hsa-miR-549	10257
hsa-miR-4504	10257
hsa-miR-4319	10257
hsa-miR-125b	10257
hsa-miR-670	10257
hsa-miR-125a-5p	10257
hsa-miR-4732-3p	10257
hsa-miR-1297	10257
hsa-miR-26b	10257
hsa-miR-26a	10257
hsa-miR-4465	10257
hsa-miR-891b	10257
hsa-miR-1236	10257
hsa-miR-539	10257
hsa-miR-876-5p	10257
hsa-miR-3167	10257
hsa-miR-4251	10257
hsa-miR-4324	10257
hsa-miR-544b	10257
hsa-miR-1200	10257
hsa-miR-4793-5p	10257
hsa-miR-3545-5p	10257
hsa-miR-4460	10257
hsa-miR-4477b	10257
hsa-miR-3140-3p	10257
hsa-miR-636	10257
hsa-miR-218	10257
hsa-miR-4729	10257
hsa-miR-143	10257
hsa-miR-4770	10257
hsa-miR-4683	10257
hsa-miR-1270	10257
hsa-miR-620	10257
hsa-miR-1207-5p	10057
hsa-miR-4763-3p	10057
hsa-miR-940	10057
hsa-miR-4514	10057
hsa-miR-4692	10057
hsa-miR-4666-3p	10057
hsa-miR-451b	10057
hsa-miR-670	10057
hsa-miR-4528	10057
hsa-miR-340	10057
hsa-miR-3607-3p	10057
hsa-miR-3163	10057
hsa-miR-4797-5p	10057
hsa-miR-4458	10057
hsa-let-7c	10057
hsa-let-7b	10057
hsa-let-7i	10057
hsa-let-7g	10057
hsa-miR-98	10057
hsa-let-7a	10057
hsa-let-7d	10057
hsa-miR-4500	10057
hsa-let-7f	10057
hsa-let-7e	10057
hsa-miR-4639-5p	10057
hsa-miR-1290	368
hsa-miR-3673	368
hsa-miR-582-5p	6833
hsa-miR-4699-3p	6833
hsa-miR-154	10060
hsa-miR-885-5p	10060
hsa-miR-640	10060
hsa-miR-4647	10060
hsa-miR-4662b	10060
hsa-miR-4426	10060
hsa-miR-561	10060
hsa-miR-655	10060
hsa-miR-374c	10060
hsa-miR-4307	10060
hsa-miR-562	10060
hsa-miR-499a-5p	10060
hsa-miR-200c	10060
hsa-miR-200b	10060
hsa-miR-429	10060
hsa-miR-600	10060
hsa-miR-569	10060
hsa-miR-433	10060
hsa-miR-3545-3p	10060
hsa-miR-3121-3p	10060
hsa-miR-2278	10060
hsa-miR-3143	10060
hsa-miR-889	10060
hsa-miR-4503	10060
hsa-miR-4477a	10060
hsa-miR-4768-5p	10060
hsa-miR-3591-5p	10060
hsa-miR-30e	10060
hsa-miR-30a	10060
hsa-miR-30b	10060
hsa-miR-30c	10060
hsa-miR-30d	10060
hsa-miR-4282	10060
hsa-miR-137	10060
hsa-miR-3123	10060
hsa-miR-4454	215
hsa-miR-3607-5p	215
hsa-miR-205	215
hsa-miR-323b-3p	215
hsa-miR-1271	215
hsa-miR-96	215
hsa-miR-4280	215
hsa-miR-449a	215
hsa-miR-449b	215
hsa-miR-34a	215
hsa-miR-34c-5p	215
hsa-miR-4646-5p	215
hsa-miR-4487	215
hsa-miR-3160-3p	215
hsa-miR-558	215
hsa-miR-182	215
hsa-miR-9	215
hsa-miR-506	215
hsa-miR-124	215
hsa-miR-548an	215
hsa-miR-4656	215
hsa-miR-4446-3p	215
hsa-miR-4721	215
hsa-miR-590-5p	225
hsa-miR-21	225
hsa-miR-4768-5p	225
hsa-miR-4659a-3p	225
hsa-miR-4659b-3p	225
hsa-miR-586	225
hsa-miR-4668-3p	225
hsa-miR-4774-5p	225
hsa-miR-4716-5p	225
hsa-miR-491-3p	225
hsa-miR-4701-5p	225
hsa-miR-588	225
hsa-miR-4753-3p	225
hsa-miR-142-5p	225
hsa-miR-340	225
hsa-miR-371b-5p	225
hsa-miR-4768-3p	225
hsa-miR-30e	225
hsa-miR-30c	225
hsa-miR-30d	225
hsa-miR-30a	225
hsa-miR-30b	225
hsa-miR-617	225
hsa-miR-3647-3p	225
hsa-miR-4642	225
hsa-miR-3688-3p	225
hsa-miR-133b	225
hsa-miR-133a	225
hsa-miR-4261	225
hsa-miR-548n	225
hsa-miR-4703-5p	5825
hsa-miR-3942-5p	5825
hsa-miR-4766-3p	5825
hsa-miR-4789-5p	5825
hsa-miR-657	5825
hsa-miR-4736	5825
hsa-miR-940	5825
hsa-miR-299-5p	5825
hsa-miR-1252	5825
hsa-miR-4420	5825
hsa-miR-148a	5825
hsa-miR-152	5825
hsa-miR-148b	5825
hsa-miR-3064-5p	5826
hsa-miR-600	5826
hsa-miR-548c-3p	5826
hsa-miR-522	5826
hsa-miR-135a	6059
hsa-miR-135b	6059
hsa-miR-4694-3p	6059
hsa-miR-522	6059
hsa-miR-3151	6059
hsa-miR-299-3p	6059
hsa-miR-3119	6059
hsa-miR-892b	6059
hsa-miR-4652-3p	6059
hsa-miR-4796-3p	6059
hsa-miR-548t	6059
hsa-miR-579	6059
hsa-miR-203	6059
hsa-miR-890	6059
hsa-miR-3647-3p	6059
hsa-miR-369-3p	6059
hsa-miR-374a	6059
hsa-miR-374b	6059
hsa-miR-4310	6059
hsa-miR-141	6059
hsa-miR-200a	6059
hsa-miR-4470	6059
hsa-miR-182	6059
hsa-miR-4799-3p	6059
hsa-miR-4720-5p	6059
hsa-miR-4436b-3p	6059
hsa-miR-500a	6059
hsa-miR-570	6059
hsa-miR-4499	6059
hsa-miR-548u	6059
hsa-miR-518a-5p	6059
hsa-miR-527	6059
hsa-miR-19b	6059
hsa-miR-19a	6059
hsa-miR-130a	6059
hsa-miR-130b	6059
hsa-miR-454	6059
hsa-miR-301b	6059
hsa-miR-4295	6059
hsa-miR-3666	6059
hsa-miR-301a	6059
hsa-miR-29a	6059
hsa-miR-29b	6059
hsa-miR-29c	6059
hsa-miR-4276	6059
hsa-miR-4423-5p	6059
hsa-miR-1263	6059
hsa-miR-145	6059
hsa-miR-576-5p	6059
hsa-miR-4728-5p	6059
hsa-miR-519a	6059
hsa-miR-519c-3p	6059
hsa-miR-519b-3p	6059
hsa-miR-495	6059
hsa-miR-548c-3p	6059
hsa-miR-362-5p	6059
hsa-miR-500b	6059
hsa-miR-501-5p	6059
hsa-miR-4719	6059
hsa-miR-513b	6059
hsa-miR-3152-3p	6059
hsa-miR-4717-5p	23
hsa-miR-4269	23
hsa-miR-3074-5p	23
hsa-miR-3124-3p	23
hsa-miR-103a	23
hsa-miR-107	23
hsa-miR-15b	23
hsa-miR-424	23
hsa-miR-497	23
hsa-miR-15a	23
hsa-miR-16	23
hsa-miR-195	23
hsa-miR-4291	23
hsa-miR-1322	10061
hsa-miR-433	10061
hsa-miR-1206	10061
hsa-miR-4267	10061
hsa-miR-4435	10061
hsa-miR-548s	10061
hsa-miR-4701-5p	10061
hsa-miR-3187-3p	10061
hsa-miR-588	10061
hsa-miR-3614-5p	10061
hsa-miR-944	10061
hsa-miR-455-3p	55324
hsa-miR-4725-3p	55324
hsa-miR-4271	55324
hsa-miR-625	55324
hsa-miR-4665-5p	55324
hsa-miR-1275	55324
hsa-miR-3925-3p	55324
hsa-miR-1910	55324
hsa-miR-4775	55324
hsa-miR-320d	9619
hsa-miR-320c	9619
hsa-miR-320b	9619
hsa-miR-320a	9619
hsa-miR-4429	9619
hsa-miR-384	9619
hsa-miR-3140-5p	9619
hsa-miR-4786-5p	9619
hsa-miR-4496	9429
hsa-miR-3163	9429
hsa-miR-4505	64137
hsa-miR-762	64137
hsa-miR-4492	64137
hsa-miR-4498	64137
hsa-miR-370	64137
hsa-miR-3074-5p	64137
hsa-miR-637	64137
hsa-miR-4446-3p	64137
hsa-miR-132	64137
hsa-miR-212	64137
hsa-miR-4739	64137
hsa-miR-1321	64137
hsa-miR-4756-5p	64137
hsa-miR-4644	64137
hsa-miR-185	64137
hsa-miR-4306	64137
hsa-miR-3665	64137
hsa-miR-657	64137
hsa-miR-4673	64137
hsa-miR-4645-5p	64137
hsa-miR-133b	64137
hsa-miR-133a	64137
hsa-miR-9	64137
hsa-miR-3911	64137
hsa-miR-147	64137
hsa-miR-581	64137
hsa-miR-524-5p	64137
hsa-miR-520d-5p	64137
hsa-miR-4690-3p	64137
hsa-miR-4308	64137
hsa-miR-3918	64137
hsa-miR-520a-5p	64137
hsa-miR-525-5p	64137
hsa-miR-3180-5p	64137
hsa-miR-617	64137
hsa-miR-3182	64137
hsa-miR-25	64137
hsa-miR-363	64137
hsa-miR-367	64137
hsa-miR-92b	64137
hsa-miR-32	64137
hsa-miR-92a	64137
hsa-miR-137	64137
hsa-miR-145	64137
hsa-miR-3925-3p	64137
hsa-miR-766	64137
hsa-miR-515-5p	64137
hsa-miR-519a	64137
hsa-miR-519c-3p	64137
hsa-miR-519b-3p	64137
hsa-miR-519d	64137
hsa-miR-20b	64137
hsa-miR-106b	64137
hsa-miR-20a	64137
hsa-miR-106a	64137
hsa-miR-17	64137
hsa-miR-93	64137
hsa-miR-4796-3p	64137
hsa-miR-548ah	64137
hsa-miR-3609	64137
hsa-miR-142-5p	64137
hsa-miR-550a	64137
hsa-miR-4715-3p	64137
hsa-miR-1227	64137
hsa-miR-1914	64137
hsa-miR-146b-3p	64137
hsa-miR-874	64137
hsa-miR-371b-3p	64137
hsa-miR-636	64137
hsa-miR-218	64137
hsa-miR-4753-5p	64137
hsa-miR-3179	64137
hsa-miR-15a	64137
hsa-miR-497	64137
hsa-miR-195	64137
hsa-miR-15b	64137
hsa-miR-424	64137
hsa-miR-16	64137
hsa-miR-346	64137
hsa-miR-1207-5p	64137
hsa-miR-4763-3p	64137
hsa-miR-4642	64137
hsa-miR-4799-3p	64137
hsa-miR-4720-5p	64137
hsa-miR-4719	64137
hsa-miR-188-3p	64137
hsa-miR-605	64137
hsa-miR-4506	64137
hsa-miR-4477a	64137
hsa-miR-4464	64137
hsa-miR-4748	64137
hsa-miR-568	64137
hsa-miR-1183	64137
hsa-miR-3922-5p	64240
hsa-miR-4704-3p	64240
hsa-miR-4699-3p	64240
hsa-miR-4795-3p	64240
hsa-miR-4773	64240
hsa-miR-3977	64240
hsa-miR-1184	64241
hsa-miR-509-3-5p	64241
hsa-miR-509-5p	64241
hsa-miR-4418	64241
hsa-miR-4252	64241
hsa-miR-1227	64241
hsa-miR-4474-3p	64241
hsa-miR-1914	64241
hsa-miR-4793-5p	64241
hsa-miR-4769-3p	64241
hsa-miR-511	64241
hsa-miR-4468	64241
hsa-miR-3145-3p	84696
hsa-miR-4782-5p	55347
hsa-miR-1299	55347
hsa-miR-516b	55347
hsa-miR-1236	55347
hsa-miR-548d-3p	55347
hsa-miR-548z	55347
hsa-miR-548ac	55347
hsa-miR-3148	55347
hsa-miR-520d-5p	55347
hsa-miR-524-5p	55347
hsa-miR-4699-3p	55347
hsa-miR-513b	55347
hsa-miR-646	55347
hsa-miR-4282	55347
hsa-miR-4428	55347
hsa-miR-4533	55347
hsa-miR-548c-3p	55347
hsa-miR-548ai	55347
hsa-miR-548ag	55347
hsa-miR-548m	55347
hsa-miR-4803	55347
hsa-miR-3611	55347
hsa-miR-758	55347
hsa-miR-2113	55347
hsa-miR-607	55347
hsa-miR-4795-3p	55347
hsa-miR-544	55347
hsa-miR-4277	55347
hsa-miR-2115	55347
hsa-miR-1202	83451
hsa-miR-3972	83451
hsa-miR-664	83451
hsa-miR-511	83451
hsa-miR-516a-3p	26090
hsa-miR-4257	26090
hsa-miR-2467-3p	26090
hsa-miR-1200	26090
hsa-miR-544b	26090
hsa-miR-4324	26090
hsa-miR-548b-3p	26090
hsa-miR-3133	26090
hsa-miR-4753-5p	26090
hsa-miR-622	26090
hsa-miR-4264	26090
hsa-miR-4699-5p	145447
hsa-miR-1264	145447
hsa-miR-3691-3p	145447
hsa-miR-543	145447
hsa-miR-4719	145447
hsa-miR-4719	84945
hsa-miR-3130-3p	84945
hsa-miR-4793-3p	84945
hsa-miR-544	84945
hsa-miR-543	84945
hsa-miR-668	84945
hsa-miR-561	84945
hsa-miR-3973	84945
hsa-miR-520g	84945
hsa-miR-520h	84945
hsa-miR-607	84945
hsa-miR-548x	84945
hsa-miR-548ae	84945
hsa-miR-548aj	84945
hsa-miR-548am	84945
hsa-miR-4495	84945
hsa-miR-578	84945
hsa-miR-4699-3p	84945
hsa-miR-4646-3p	84945
hsa-miR-4782-3p	84945
hsa-miR-219-5p	84945
hsa-miR-4445	84945
hsa-miR-508-3p	84945
hsa-miR-935	84945
hsa-miR-586	84945
hsa-miR-3163	84945
hsa-miR-4760-3p	84945
hsa-miR-448	84945
hsa-miR-153	84945
hsa-miR-33a	84945
hsa-miR-33b	84945
hsa-miR-1825	84945
hsa-miR-410	84945
hsa-miR-3121-3p	84945
hsa-miR-548c-3p	84945
hsa-miR-4310	84945
hsa-miR-1287	84945
hsa-miR-320e	84945
hsa-miR-4429	84945
hsa-miR-320a	84945
hsa-miR-320b	84945
hsa-miR-320d	84945
hsa-miR-320c	84945
hsa-miR-3148	84945
hsa-miR-495	84945
hsa-miR-3671	84945
hsa-miR-4715-3p	84945
hsa-miR-4753-3p	84945
hsa-miR-4282	84945
hsa-miR-1224-5p	84945
hsa-miR-4275	84945
hsa-miR-3974	84945
hsa-miR-182	84945
hsa-miR-4799-5p	84945
hsa-miR-3133	84945
hsa-miR-340	84945
hsa-miR-1261	84945
hsa-miR-202	84945
hsa-miR-3689d	84945
hsa-miR-4802-5p	84945
hsa-miR-4694-3p	84945
hsa-miR-522	84945
hsa-miR-548t	84945
hsa-miR-4526	84945
hsa-miR-3660	84945
hsa-miR-183	84945
hsa-miR-4659b-5p	84945
hsa-miR-4659a-5p	84945
hsa-miR-4776-3p	84945
hsa-miR-4327	84945
hsa-miR-548l	84945
hsa-miR-223	84945
hsa-miR-4697-3p	84945
hsa-miR-92a	84945
hsa-miR-367	84945
hsa-miR-25	84945
hsa-miR-363	84945
hsa-miR-32	84945
hsa-miR-92b	84945
hsa-miR-137	84945
hsa-miR-641	84945
hsa-miR-3617	84945
hsa-miR-4692	84836
hsa-miR-4514	84836
hsa-miR-940	84836
hsa-miR-4696	84836
hsa-miR-2276	84836
hsa-miR-4533	84836
hsa-miR-2278	84836
hsa-miR-765	84836
hsa-miR-4701-5p	84836
hsa-miR-588	84836
hsa-miR-762	84836
hsa-miR-4498	84836
hsa-miR-4492	84836
hsa-miR-4735-5p	84836
hsa-miR-1286	116236
hsa-miR-4267	116236
hsa-miR-766	116236
hsa-miR-4421	116236
hsa-miR-4793-5p	116236
hsa-miR-4795-5p	116236
hsa-miR-4510	116236
hsa-miR-4419a	116236
hsa-miR-3126-5p	116236
hsa-miR-140-3p	116236
hsa-miR-450b-3p	116236
hsa-miR-769-3p	116236
hsa-miR-3064-5p	116236
hsa-miR-149	116236
hsa-miR-4794	116236
hsa-miR-4768-3p	116236
hsa-miR-760	116236
hsa-miR-4281	116236
hsa-miR-3140-3p	116236
hsa-miR-4468	116236
hsa-miR-548aa	116236
hsa-miR-4310	116236
hsa-miR-4653-3p	116236
hsa-miR-3120-3p	7920
hsa-miR-944	7920
hsa-miR-4477a	7920
hsa-miR-520a-5p	11057
hsa-miR-525-5p	11057
hsa-miR-3180-5p	11057
hsa-miR-4710	11057
hsa-miR-494	11057
hsa-miR-769-5p	11057
hsa-miR-1273f	11057
hsa-miR-4419a	11057
hsa-miR-4510	11057
hsa-miR-4420	11057
hsa-miR-1294	11057
hsa-miR-4316	11057
hsa-miR-4726-3p	11057
hsa-miR-4633-3p	11057
hsa-miR-4254	11057
hsa-miR-3116	11057
hsa-miR-1254	11057
hsa-miR-4293	11057
hsa-miR-596	11057
hsa-miR-3129-3p	11057
hsa-miR-548aa	11057
hsa-miR-4520a-3p	11057
hsa-miR-4738-3p	11057
hsa-miR-4728-3p	11057
hsa-miR-576-3p	11057
hsa-miR-28-3p	11057
hsa-miR-548p	11057
hsa-miR-330-3p	11057
hsa-miR-4470	11057
hsa-miR-4518	11057
hsa-miR-1266	11057
hsa-miR-1208	11057
hsa-miR-3121-5p	11057
hsa-miR-4680-3p	11057
hsa-miR-4478	11057
hsa-miR-3929	11057
hsa-miR-4419b	11057
hsa-miR-485-5p	11057
hsa-miR-3689a-3p	11057
hsa-miR-4728-5p	11057
hsa-miR-3689c	11057
hsa-miR-3192	11057
hsa-miR-2355-5p	11057
hsa-miR-605	11057
hsa-miR-4668-3p	11057
hsa-miR-486-3p	11057
hsa-miR-616	11057
hsa-miR-4682	11057
hsa-miR-371-5p	11057
hsa-miR-371b-5p	11057
hsa-miR-4768-5p	11057
hsa-miR-2117	11057
hsa-miR-4273	11057
hsa-miR-4308	11057
hsa-miR-548an	11057
hsa-miR-515-5p	11057
hsa-miR-548c-3p	11057
hsa-miR-1253	11057
hsa-miR-140-3p	11057
hsa-miR-26a	11057
hsa-miR-4465	11057
hsa-miR-1297	11057
hsa-miR-26b	11057
hsa-miR-1909	11057
hsa-miR-519b-3p	11057
hsa-miR-519c-3p	11057
hsa-miR-519a	11057
hsa-miR-93	11057
hsa-miR-519d	11057
hsa-miR-20a	11057
hsa-miR-106a	11057
hsa-miR-20b	11057
hsa-miR-106b	11057
hsa-miR-17	11057
hsa-miR-520h	11057
hsa-miR-520g	11057
hsa-miR-3973	11057
hsa-miR-4645-5p	11057
hsa-miR-4673	11057
hsa-miR-143	11057
hsa-miR-4770	11057
hsa-miR-570	11057
hsa-miR-219-5p	11057
hsa-miR-4782-3p	11057
hsa-miR-4445	11057
hsa-miR-508-3p	11057
hsa-miR-4786-5p	11057
hsa-miR-548ah	11057
hsa-miR-4796-3p	11057
hsa-miR-3609	11057
hsa-miR-493	11057
hsa-miR-299-5p	11057
hsa-miR-137	11057
hsa-miR-4298	11057
hsa-miR-1302	11057
hsa-miR-1207-3p	11057
hsa-miR-206	11057
hsa-miR-1	11057
hsa-miR-613	11057
hsa-miR-3673	11057
hsa-miR-4694-3p	11057
hsa-miR-4698	11057
hsa-miR-3607-5p	11057
hsa-miR-3158-3p	11057
hsa-miR-127-5p	11057
hsa-miR-3074-5p	11057
hsa-miR-3127-5p	11057
hsa-miR-215	11057
hsa-miR-192	11057
hsa-miR-1252	11057
hsa-miR-4533	11057
hsa-miR-4476	11057
hsa-miR-451b	11057
hsa-miR-1303	11057
hsa-miR-3691-3p	11057
hsa-miR-4457	11057
hsa-miR-513b	11057
hsa-miR-4704-3p	11057
hsa-miR-3194-3p	11057
hsa-miR-874	11057
hsa-miR-1912	11057
hsa-miR-4311	11057
hsa-miR-524-5p	11057
hsa-miR-520d-5p	11057
hsa-miR-4487	11057
hsa-miR-4686	11057
hsa-miR-612	11057
hsa-miR-1285	11057
hsa-miR-3187-5p	11057
hsa-miR-4314	11057
hsa-miR-3160-5p	11057
hsa-miR-298	11057
hsa-miR-330-5p	11057
hsa-miR-326	11057
hsa-miR-4717-5p	11057
hsa-miR-1972	11057
hsa-miR-4753-5p	11057
hsa-miR-4757-5p	11057
hsa-miR-3619-5p	11057
hsa-miR-214	11057
hsa-miR-761	11057
hsa-miR-4530	11057
hsa-miR-145	11057
hsa-miR-1827	11057
hsa-miR-934	11057
hsa-miR-626	11057
hsa-miR-3146	11057
hsa-miR-3177-5p	11057
hsa-miR-3190	11057
hsa-miR-671-5p	11057
hsa-miR-4727-5p	11057
hsa-miR-875-3p	11057
hsa-miR-1299	11057
hsa-miR-4310	11057
hsa-miR-103a	11057
hsa-miR-107	11057
hsa-miR-888	11057
hsa-miR-4762-5p	11057
hsa-miR-527	11057
hsa-miR-518a-5p	11057
hsa-miR-4684-3p	11057
hsa-miR-33a	11057
hsa-miR-33b	11057
hsa-miR-548ai	11057
hsa-miR-548ag	11057
hsa-miR-548m	11057
hsa-miR-4803	11057
hsa-miR-4517	11057
hsa-miR-548i	11057
hsa-miR-548w	11057
hsa-miR-548h	11057
hsa-miR-548y	11057
hsa-miR-548ak	11057
hsa-miR-548ab	11057
hsa-miR-548c-5p	11057
hsa-miR-548b-5p	11057
hsa-miR-559	11057
hsa-miR-548a-5p	11057
hsa-miR-548d-5p	11057
hsa-miR-548j	11057
hsa-miR-548n	11057
hsa-miR-2054	11057
hsa-miR-4328	11057
hsa-miR-582-5p	11057
hsa-miR-495	11057
hsa-miR-1283	171586
hsa-miR-3910	171586
hsa-miR-3666	171586
hsa-miR-130a	171586
hsa-miR-301a	171586
hsa-miR-130b	171586
hsa-miR-454	171586
hsa-miR-301b	171586
hsa-miR-4295	171586
hsa-miR-519b-3p	171586
hsa-miR-519a	171586
hsa-miR-519c-3p	171586
hsa-miR-520e	171586
hsa-miR-302b	171586
hsa-miR-520b	171586
hsa-miR-520a-3p	171586
hsa-miR-520c-3p	171586
hsa-miR-302a	171586
hsa-miR-302c	171586
[truncated: 518,257+ more rows]

## Sheet: Table S3
MIM ID	Known Associated miRNAs
104300	hsa-miR-328, hsa-miR-29b, hsa-miR-29a, hsa-miR-298, hsa-miR-146a, hsa-miR-107
109800	hsa-miR-127-5p
113970	hsa-miR-34b, hsa-miR-26a, hsa-miR-145, hsa-miR-143, hsa-let-7c, hsa-let-7a
114480	hsa-miR-7, hsa-miR-520c-5p, hsa-miR-516a-3p, hsa-miR-510, hsa-miR-451, hsa-miR-429, hsa-miR-373, hsa-miR-335, hsa-miR-27a, hsa-miR-222, hsa-miR-221, hsa-miR-210, hsa-miR-21, hsa-miR-20a, hsa-miR-206, hsa-miR-205, hsa-miR-204, hsa-miR-200c, hsa-miR-200b, hsa-miR-200a, hsa-miR-17, hsa-miR-155, hsa-miR-146b-5p, hsa-miR-146a, hsa-miR-141, hsa-miR-128, hsa-miR-127-5p, hsa-miR-126, hsa-miR-125b, hsa-mi…
114500	hsa-miR-34c-5p, hsa-miR-34b, hsa-miR-34a, hsa-miR-342-3p, hsa-miR-21, hsa-miR-145, hsa-miR-143, hsa-miR-127-5p, hsa-miR-126, hsa-miR-124, hsa-let-7a
114550	hsa-miR-92a, hsa-miR-34a, hsa-miR-27a, hsa-miR-24, hsa-miR-23a, hsa-miR-224, hsa-miR-223, hsa-miR-221, hsa-miR-21, hsa-miR-20a, hsa-miR-200b, hsa-miR-19b, hsa-miR-19a, hsa-miR-18a, hsa-miR-17, hsa-miR-16, hsa-miR-146a, hsa-miR-127-5p, hsa-miR-122, hsa-miR-1, hsa-let-7a
125853	hsa-miR-29c, hsa-miR-29b, hsa-miR-29a
131440	hsa-miR-155
133239	hsa-miR-196a
137215	hsa-miR-93, hsa-miR-16, hsa-miR-15b, hsa-miR-106b, hsa-let-7a
137580	hsa-miR-24
137800	hsa-miR-7, hsa-miR-451, hsa-miR-296-5p, hsa-miR-222, hsa-miR-221, hsa-miR-21, hsa-miR-181b, hsa-miR-181a, hsa-miR-137, hsa-miR-128, hsa-miR-124
143100	hsa-miR-132
145500	hsa-miR-155
150699	hsa-let-7c
151400	hsa-miR-29b, hsa-miR-181b, hsa-miR-16, hsa-miR-15a, hsa-miR-155, hsa-miR-145, hsa-miR-143, hsa-miR-124
151430	hsa-miR-20a, hsa-miR-17
155255	hsa-miR-9, hsa-miR-326, hsa-miR-324-5p, hsa-miR-125b, hsa-miR-125a-5p, hsa-miR-124
155601	hsa-miR-222, hsa-miR-221, hsa-let-7b, hsa-let-7a
158350	hsa-miR-21, hsa-miR-19a
161550	hsa-miR-29c
164400	hsa-miR-19a, hsa-miR-130a, hsa-miR-101
168600	hsa-miR-433, hsa-miR-133b
174050	hsa-miR-15a
176807	hsa-miR-521, hsa-miR-34a, hsa-miR-23b, hsa-miR-222, hsa-miR-221, hsa-miR-16, hsa-miR-15a, hsa-miR-146a, hsa-miR-145, hsa-miR-127-5p, hsa-miR-126, hsa-miR-125b, hsa-let-7c
181500	hsa-miR-206, hsa-miR-198
186860	hsa-miR-93 , hsa-miR-92a, hsa-miR-20b, hsa-miR-19b, hsa-miR-130b, hsa-miR-106a
188470	hsa-miR-346, hsa-miR-197
188550	hsa-miR-222, hsa-miR-221, hsa-miR-146a
192600	hsa-miR-21, hsa-miR-208a, hsa-miR-195, hsa-miR-133a, hsa-miR-1
211980	hsa-miR-372, hsa-miR-34c-5p, hsa-miR-34b, hsa-miR-34a, hsa-miR-29c, hsa-miR-29b, hsa-miR-29a, hsa-miR-222, hsa-miR-221, hsa-miR-20a, hsa-miR-19a, hsa-miR-18a, hsa-miR-183, hsa-miR-182*, hsa-miR-17, hsa-miR-137, hsa-miR-128, hsa-miR-126, hsa-miR-124, hsa-miR-1, hsa-let-7g, hsa-let-7f, hsa-let-7e, hsa-let-7d, hsa-let-7c, hsa-let-7b, hsa-let-7a
226150	hsa-miR-192
236000	hsa-miR-9, hsa-let-7a
247640	hsa-miR-203, hsa-miR-155
254500	hsa-miR-93, hsa-miR-32, hsa-miR-25, hsa-miR-19b, hsa-miR-19a, hsa-miR-181b, hsa-miR-181a, hsa-miR-106b
256700	hsa-miR-34a, hsa-miR-184, hsa-miR-17
260350	hsa-miR-370, hsa-miR-34a, hsa-miR-29b, hsa-miR-21, hsa-miR-200b, hsa-miR-155, hsa-miR-141, hsa-let-7a
266600	hsa-miR-510
268210	hsa-miR-29c, hsa-miR-29b
273300	hsa-miR-373, hsa-miR-372
600274	hsa-miR-659
600634	hsa-miR-16, hsa-miR-15a
600807	hsa-miR-152, hsa-miR-148b, hsa-miR-148a
601313	hsa-miR-15a
601626	hsa-miR-23a , hsa-miR-223, hsa-miR-210, hsa-miR-204, hsa-miR-16, hsa-miR-15a, hsa-miR-126, hsa-let-7d, hsa-let-7c, hsa-let-7a
601665	hsa-miR-143
603903	hsa-miR-320a
603956	hsa-miR-218
604131	hsa-miR-144
604370	hsa-miR-9, hsa-miR-495, hsa-miR-432, hsa-miR-419, hsa-miR-377, hsa-miR-376c, hsa-miR-376b, hsa-miR-376a, hsa-miR-34c-5p, hsa-miR-34b, hsa-miR-337-3p, hsa-miR-223, hsa-miR-214, hsa-miR-199a-5p, hsa-miR-146a, hsa-let-7g, hsa-let-7d, hsa-let-7c, hsa-let-7a
605027	hsa-miR-16
607464	hsa-miR-26a, hsa-miR-19a, hsa-miR-18a, hsa-miR-17, hsa-miR-138, hsa-miR-125b
608232	hsa-miR-223, hsa-miR-20a, hsa-miR-203, hsa-miR-17

## Sheet: Table S4
MIM ID	Disease Name	Total	miRNAs in 100 highly ranked candidates are NOT known disease miRNAs in HMDD database
150699	leiomyoma	98	hsa-let-7a, hsa-let-7b, hsa-let-7d, hsa-let-7e, hsa-let-7f, hsa-let-7g, hsa-let-7i, hsa-miR-106a, hsa-miR-124, hsa-miR-125a-5p, hsa-miR-125b, hsa-miR-128, hsa-miR-1294, hsa-miR-1297, hsa-miR-137, hsa-miR-15a, hsa-miR-15b, hsa-miR-16, hsa-miR-17, hsa-miR-181a, hsa-miR-181b, hsa-miR-181c, hsa-miR-181d, hsa-miR-182, hsa-miR-195, hsa-miR-196a, hsa-miR-196b, hsa-miR-19a, hsa-miR-19b, hsa-miR-200b, hsa…
109800	bladder cancer	94	hsa-miR-106a, hsa-miR-106b, hsa-miR-124, hsa-miR-1271, hsa-miR-128, hsa-miR-137, hsa-miR-148a, hsa-miR-148b, hsa-miR-152, hsa-miR-181a, hsa-miR-181b, hsa-miR-181c, hsa-miR-181d, hsa-miR-186, hsa-miR-19a, hsa-miR-19b, hsa-miR-20b, hsa-miR-218, hsa-miR-23a, hsa-miR-23b, hsa-miR-23c, hsa-miR-27b, hsa-miR-300, hsa-miR-30a, hsa-miR-30b, hsa-miR-30c, hsa-miR-30d, hsa-miR-30e, hsa-miR-3133, hsa-miR-3143…
143100	huntington disease	99	hsa-let-7e, hsa-miR-101, hsa-miR-106a, hsa-miR-106b, hsa-miR-124, hsa-miR-1271, hsa-miR-128, hsa-miR-137, hsa-miR-144, hsa-miR-15a, hsa-miR-15b, hsa-miR-16, hsa-miR-17, hsa-miR-181a, hsa-miR-181b, hsa-miR-181c, hsa-miR-181d, hsa-miR-182, hsa-miR-194, hsa-miR-195, hsa-miR-19a, hsa-miR-19b, hsa-miR-200b, hsa-miR-203, hsa-miR-20a, hsa-miR-20b, hsa-miR-212, hsa-miR-218, hsa-miR-23a, hsa-miR-23b, hsa-…
601665	obesity	98	hsa-let-7a, hsa-let-7c, hsa-let-7e, hsa-let-7f, hsa-miR-106a, hsa-miR-106b, hsa-miR-1200, hsa-miR-124, hsa-miR-125a-5p, hsa-miR-125b, hsa-miR-1271, hsa-miR-1273f, hsa-miR-128, hsa-miR-1297, hsa-miR-1305, hsa-miR-137, hsa-miR-144, hsa-miR-15a, hsa-miR-15b, hsa-miR-16, hsa-miR-181a, hsa-miR-181b, hsa-miR-181c, hsa-miR-181d, hsa-miR-182, hsa-miR-195, hsa-miR-19a, hsa-miR-19b, hsa-miR-200b, hsa-miR-2…
145500	hypertension	97	hsa-let-7a, hsa-let-7b, hsa-let-7c, hsa-let-7d, hsa-let-7f, hsa-let-7g, hsa-let-7i, hsa-miR-106a, hsa-miR-106b, hsa-miR-124, hsa-miR-1271, hsa-miR-128, hsa-miR-1297, hsa-miR-137, hsa-miR-15a, hsa-miR-15b, hsa-miR-16, hsa-miR-181a, hsa-miR-181b, hsa-miR-181c, hsa-miR-181d, hsa-miR-182, hsa-miR-195, hsa-miR-19a, hsa-miR-19b, hsa-miR-200b, hsa-miR-200c, hsa-miR-203, hsa-miR-20b, hsa-miR-23a, hsa-miR…
600634	pituitary adenoma	99	hsa-let-7c, hsa-miR-103a, hsa-miR-106a, hsa-miR-106b, hsa-miR-124, hsa-miR-1271, hsa-miR-128, hsa-miR-1297, hsa-miR-137, hsa-miR-144, hsa-miR-15b, hsa-miR-17, hsa-miR-181a, hsa-miR-181b, hsa-miR-181c, hsa-miR-181d, hsa-miR-182, hsa-miR-195, hsa-miR-19a, hsa-miR-19b, hsa-miR-200b, hsa-miR-200c, hsa-miR-20a, hsa-miR-20b, hsa-miR-214, hsa-miR-218, hsa-miR-23a, hsa-miR-23b, hsa-miR-23c, hsa-miR-25, h…
133239	esophageal cancer	92	hsa-let-7d, hsa-let-7e, hsa-let-7f, hsa-let-7g, hsa-let-7i, hsa-miR-124, hsa-miR-1271, hsa-miR-128, hsa-miR-130a, hsa-miR-130b, hsa-miR-137, hsa-miR-15a, hsa-miR-15b, hsa-miR-16, hsa-miR-181a, hsa-miR-181b, hsa-miR-181c, hsa-miR-181d, hsa-miR-182, hsa-miR-195, hsa-miR-196b, hsa-miR-19b, hsa-miR-200b, hsa-miR-202, hsa-miR-23a, hsa-miR-23b, hsa-miR-23c, hsa-miR-27a, hsa-miR-27b, hsa-miR-29a, hsa-mi…
181500	schizophrenia	83	hsa-miR-1, hsa-miR-106a, hsa-miR-124, hsa-miR-1271, hsa-miR-128, hsa-miR-1283, hsa-miR-1297, hsa-miR-1299, hsa-miR-145, hsa-miR-16, hsa-miR-181a, hsa-miR-181c, hsa-miR-181d, hsa-miR-182, hsa-miR-19a, hsa-miR-19b, hsa-miR-200b, hsa-miR-200c, hsa-miR-202, hsa-miR-20a, hsa-miR-218, hsa-miR-23a, hsa-miR-23b, hsa-miR-23c, hsa-miR-26a, hsa-miR-27a, hsa-miR-27b, hsa-miR-30c, hsa-miR-3121-3p, hsa-miR-314…
603956	cervical cancer	98	hsa-let-7a, hsa-let-7b, hsa-let-7c, hsa-let-7d, hsa-let-7e, hsa-let-7f, hsa-let-7g, hsa-let-7i, hsa-miR-101, hsa-miR-106a, hsa-miR-106b, hsa-miR-124, hsa-miR-1271, hsa-miR-128, hsa-miR-1297, hsa-miR-137, hsa-miR-15a, hsa-miR-15b, hsa-miR-16, hsa-miR-17, hsa-miR-181a, hsa-miR-181b, hsa-miR-181c, hsa-miR-181d, hsa-miR-182, hsa-miR-195, hsa-miR-19a, hsa-miR-19b, hsa-miR-200b, hsa-miR-200c, hsa-miR-2…
155601	melanoma	66	hsa-miR-124, hsa-miR-128, hsa-miR-1283, hsa-miR-1294, hsa-miR-1297, hsa-miR-144, hsa-miR-181b, hsa-miR-181c, hsa-miR-181d, hsa-miR-196b, hsa-miR-202, hsa-miR-23a, hsa-miR-23c, hsa-miR-26a, hsa-miR-26b, hsa-miR-27a, hsa-miR-29a, hsa-miR-29b, hsa-miR-29c, hsa-miR-30c, hsa-miR-3121-3p, hsa-miR-3148, hsa-miR-3163, hsa-miR-330-3p, hsa-miR-340, hsa-miR-3613-3p, hsa-miR-3646, hsa-miR-3647-3p, hsa-miR-36…
151400	leukemia	94	hsa-let-7a, hsa-let-7b, hsa-let-7c, hsa-let-7d, hsa-let-7e, hsa-let-7f, hsa-let-7g, hsa-let-7i, hsa-miR-106a, hsa-miR-106b, hsa-miR-1200, hsa-miR-1271, hsa-miR-128, hsa-miR-1297, hsa-miR-137, hsa-miR-15b, hsa-miR-181c, hsa-miR-181d, hsa-miR-182, hsa-miR-195, hsa-miR-200b, hsa-miR-200c, hsa-miR-203, hsa-miR-20b, hsa-miR-218, hsa-miR-23a, hsa-miR-23b, hsa-miR-23c, hsa-miR-26a, hsa-miR-26b, hsa-miR-…
268210	rhabdomyosarcoma	98	hsa-let-7a, hsa-let-7b, hsa-let-7c, hsa-let-7d, hsa-let-7e, hsa-let-7f, hsa-let-7g, hsa-let-7i, hsa-miR-106b, hsa-miR-124, hsa-miR-1271, hsa-miR-128, hsa-miR-1297, hsa-miR-137, hsa-miR-15a, hsa-miR-15b, hsa-miR-16, hsa-miR-17, hsa-miR-181a, hsa-miR-181b, hsa-miR-181c, hsa-miR-181d, hsa-miR-182, hsa-miR-186, hsa-miR-195, hsa-miR-19a, hsa-miR-19b, hsa-miR-200b, hsa-miR-200c, hsa-miR-20a, hsa-miR-20…
104300	alzheimer disease	90	hsa-miR-103a, hsa-miR-106a, hsa-miR-1200, hsa-miR-125a-5p, hsa-miR-1271, hsa-miR-1297, hsa-miR-146b-5p, hsa-miR-15a, hsa-miR-15b, hsa-miR-16, hsa-miR-181a, hsa-miR-181b, hsa-miR-181d, hsa-miR-182, hsa-miR-186, hsa-miR-19a, hsa-miR-19b, hsa-miR-200b, hsa-miR-200c, hsa-miR-20b, hsa-miR-218, hsa-miR-23a, hsa-miR-23b, hsa-miR-23c, hsa-miR-26a, hsa-miR-26b, hsa-miR-27a, hsa-miR-27b, hsa-miR-29c, hsa-m…
256700	neuroblastoma	90	hsa-let-7c, hsa-let-7f, hsa-miR-106a, hsa-miR-1271, hsa-miR-130a, hsa-miR-130b, hsa-miR-137, hsa-miR-142-5p, hsa-miR-15a, hsa-miR-15b, hsa-miR-16, hsa-miR-181a, hsa-miR-181b, hsa-miR-181c, hsa-miR-181d, hsa-miR-182, hsa-miR-195, hsa-miR-200b, hsa-miR-200c, hsa-miR-20b, hsa-miR-23a, hsa-miR-23b, hsa-miR-23c, hsa-miR-27a, hsa-miR-29a, hsa-miR-29b, hsa-miR-29c, hsa-miR-301a, hsa-miR-301b, hsa-miR-30…
113970	burkitt lymphoma	95	hsa-let-7b, hsa-let-7d, hsa-let-7e, hsa-let-7f, hsa-let-7g, hsa-let-7i, hsa-miR-106a, hsa-miR-106b, hsa-miR-1200, hsa-miR-124, hsa-miR-1271, hsa-miR-128, hsa-miR-1297, hsa-miR-137, hsa-miR-144, hsa-miR-15a, hsa-miR-15b, hsa-miR-16, hsa-miR-181a, hsa-miR-181b, hsa-miR-181c, hsa-miR-181d, hsa-miR-182, hsa-miR-195, hsa-miR-200b, hsa-miR-200c, hsa-miR-202, hsa-miR-203, hsa-miR-20b, hsa-miR-218, hsa-m…
114500	colorectal cancer	74	hsa-let-7d, hsa-let-7f, hsa-let-7g, hsa-let-7i, hsa-miR-106b, hsa-miR-1200, hsa-miR-1271, hsa-miR-128, hsa-miR-1297, hsa-miR-15a, hsa-miR-15b, hsa-miR-16, hsa-miR-181c, hsa-miR-181d, hsa-miR-202, hsa-miR-20b, hsa-miR-23b, hsa-miR-23c, hsa-miR-27a, hsa-miR-29b, hsa-miR-29c, hsa-miR-30a, hsa-miR-30b, hsa-miR-30c, hsa-miR-30d, hsa-miR-30e, hsa-miR-3121-3p, hsa-miR-3148, hsa-miR-3163, hsa-miR-3180-5p…
260350	pancreatic cancer	77	hsa-miR-106b, hsa-miR-124, hsa-miR-1271, hsa-miR-1297, hsa-miR-137, hsa-miR-16, hsa-miR-181a, hsa-miR-181c, hsa-miR-181d, hsa-miR-195, hsa-miR-19a, hsa-miR-19b, hsa-miR-202, hsa-miR-20b, hsa-miR-218, hsa-miR-23b, hsa-miR-23c, hsa-miR-26b, hsa-miR-27b, hsa-miR-29a, hsa-miR-29c, hsa-miR-3065-3p, hsa-miR-30a, hsa-miR-30b, hsa-miR-30d, hsa-miR-30e, hsa-miR-3121-3p, hsa-miR-3148, hsa-miR-3163, hsa-miR…
211980	lung cancer	74	hsa-miR-106b, hsa-miR-1271, hsa-miR-130a, hsa-miR-130b, hsa-miR-15a, hsa-miR-15b, hsa-miR-16, hsa-miR-181d, hsa-miR-195, hsa-miR-202, hsa-miR-20b, hsa-miR-23b, hsa-miR-23c, hsa-miR-27a, hsa-miR-301b, hsa-miR-302a, hsa-miR-302b, hsa-miR-302c, hsa-miR-302d, hsa-miR-302e, hsa-miR-3121-3p, hsa-miR-3148, hsa-miR-3163, hsa-miR-340, hsa-miR-3609, hsa-miR-3613-3p, hsa-miR-363, hsa-miR-3646, hsa-miR-3662,…
168600	parkinson disease	93	hsa-let-7a, hsa-let-7b, hsa-let-7c, hsa-let-7d, hsa-let-7e, hsa-let-7f, hsa-let-7g, hsa-let-7i, hsa-miR-106a, hsa-miR-106b, hsa-miR-124, hsa-miR-1271, hsa-miR-128, hsa-miR-133a, hsa-miR-137, hsa-miR-145, hsa-miR-15a, hsa-miR-15b, hsa-miR-16, hsa-miR-17, hsa-miR-181a, hsa-miR-181b, hsa-miR-181c, hsa-miR-181d, hsa-miR-182, hsa-miR-195, hsa-miR-19a, hsa-miR-200b, hsa-miR-200c, hsa-miR-20a, hsa-miR-2…
114480	breast cancer	59	hsa-miR-106a, hsa-miR-1271, hsa-miR-15b, hsa-miR-181c, hsa-miR-181d, hsa-miR-211, hsa-miR-23c, hsa-miR-302e, hsa-miR-30e, hsa-miR-3121-3p, hsa-miR-3148, hsa-miR-3163, hsa-miR-3613-3p, hsa-miR-3646, hsa-miR-3647-3p, hsa-miR-3662, hsa-miR-3671, hsa-miR-3673, hsa-miR-3714, hsa-miR-372, hsa-miR-3910, hsa-miR-424, hsa-miR-4262, hsa-miR-4282, hsa-miR-4319, hsa-miR-4324, hsa-miR-4458, hsa-miR-4477a, hsa…
236000	lymphoma	86	hsa-let-7b, hsa-let-7c, hsa-let-7d, hsa-let-7e, hsa-let-7f, hsa-let-7g, hsa-let-7i, hsa-miR-106a, hsa-miR-106b, hsa-miR-1271, hsa-miR-128, hsa-miR-1297, hsa-miR-133a, hsa-miR-137, hsa-miR-144, hsa-miR-15b, hsa-miR-16, hsa-miR-181b, hsa-miR-181c, hsa-miR-181d, hsa-miR-182, hsa-miR-186, hsa-miR-195, hsa-miR-202, hsa-miR-23a, hsa-miR-23b, hsa-miR-23c, hsa-miR-26b, hsa-miR-27a, hsa-miR-27b, hsa-miR-2…
155255	medulloblastoma	91	hsa-let-7a, hsa-let-7b, hsa-let-7c, hsa-let-7d, hsa-let-7e, hsa-let-7f, hsa-let-7g, hsa-let-7i, hsa-miR-106b, hsa-miR-1200, hsa-miR-1271, hsa-miR-128, hsa-miR-1297, hsa-miR-133a, hsa-miR-133b, hsa-miR-137, hsa-miR-15a, hsa-miR-15b, hsa-miR-16, hsa-miR-181a, hsa-miR-181c, hsa-miR-181d, hsa-miR-195, hsa-miR-200b, hsa-miR-200c, hsa-miR-20b, hsa-miR-218, hsa-miR-23a, hsa-miR-23b, hsa-miR-23c, hsa-miR…
137215	gastric cancer	73	hsa-let-7b, hsa-let-7c, hsa-let-7d, hsa-let-7e, hsa-let-7i, hsa-miR-103a, hsa-miR-130b, hsa-miR-137, hsa-miR-142-5p, hsa-miR-15a, hsa-miR-181c, hsa-miR-181d, hsa-miR-19a, hsa-miR-19b, hsa-miR-202, hsa-miR-20b, hsa-miR-23a, hsa-miR-23b, hsa-miR-23c, hsa-miR-29b, hsa-miR-29c, hsa-miR-301a, hsa-miR-301b, hsa-miR-302a, hsa-miR-302b, hsa-miR-302c, hsa-miR-302d, hsa-miR-302e, hsa-miR-30a, hsa-miR-30d, …
